# Supplementary material for: A bidirectional Mendelian randomisation study to evaluate the relationship between body constitution and hearing loss
Source: Sci Rep. 2023 Oct 27;13:18434. doi: 10.1038/s41598-023-44735-x (PMC10611773; doi:10.1038/s41598-023-44735-x)
Supplement: Supplementary file 2 — Supplementary Information 2. [file 41598_2023_44735_MOESM2_ESM.xlsx]

## Sheet: Overview
List of Supplementary sheets				Abbrevations used
Supplementary sheet 1. BMI_SNHL: Significant (p<5e-8) and independent SNPs extracted as instrumental variables for body mass index vs sensorineural hearing loss outcome.				RSID: Single Nucleotide Polymorhism Identity
Supplementary sheet 2. BMI_NIHL: Significant (p<5e-8) and independent SNPs extracted as instrumental variables for body mass index vs noise-induced hearing loss outcome.				SNPs: single nucleotide polymorphisms
Supplementary sheet 3. BMI_ARHI: Significant (p<5e-8) and independent SNPs extracted as instrumental variables for body mass index vs age-related hearing impairment outcome.				CHR: Chromosome
Supplementary sheet 4. WC_SNHL: Significant (p<5e-8) and independent SNPs extracted as instrumental variables for waist circumference vs sensorineural hearing loss outcome.				Position: Base pair position
Supplementary sheet 5. WC_NIHL: Significant (p<5e-8) and independent SNPs extracted as instrumental variables for waist circumference vs noise-induced hearing loss outcome.				BMI: Body Mass Index
Supplementary sheet 6. WC_ARHI: Significant (p<5e-8) and independent SNPs extracted as instrumental variables for waist circumference vs age-related hearing impairment outcome.				WC: Waist Circumference
Supplementary sheet 7. BFP_SNHL: Significant (p<5e-8) and independent SNPs extracted as instrumental variables for body fat percentage vs sensorineural hearing loss outcome.				BFP: Body Fat Percentage
Supplementary sheet 8. BFP_NIHL: Significant (p<5e-8) and independent SNPs extracted as instrumental variables for body fat percentage vs noise-induced hearing loss outcome.				HL: Hearing loss
Supplementary sheet 9. BFP_ARHI: Significant (p<5e-8) and independent SNPs extracted as instrumental variables for body fat percentage vs age-related hearing impairment outcome.				Effectallele: Effect Allele
Supplementary sheet 10. SNHL_BMI: Significant (p<5e-8) and independent SNPs extracted as instrumental variables for sensorineural hearing loss vs body mass index outcome.				Noneffectallele: Non-effect Allele
Supplementary sheet 11. SNHL_WC: Significant (p<5e-8) and independent SNPs extracted as instrumental variables for sensorineural hearing loss vs waist circumference outcome.				Beta: Effect
Supplementary sheet 12. SNHL_BFP: Significant (p<5e-8) and independent SNPs extracted as instrumental variables for sensorineural hearing loss vs body fat percentage outcome.				SE: Standard Error
Supplementary sheet 13. NIHL_BMI: Significant (p<5e-8) and independent SNPs extracted as instrumental variables for noise-induced hearing loss vs body mass index outcome.				Pval: P value of Exposure
Supplementary sheet 14. NIHL_WC: Significant (p<5e-8) and independent SNPs extracted as instrumental variables for noise-induced hearing loss vs waist circumference outcome.				EAF: Effect Allele Frequency
Supplementary sheet 15. NIHL_BFP: Significant (p<5e-8) and independent SNPs extracted as instrumental variables for noise-induced hearing loss vs body fat percentage outcome.				N: Sample size
Supplementary sheet 16. ARHI_BMI: Significant (p<5e-8) and independent SNPs extracted as instrumental variables for age-related hearing impairment vs body mass index outcome.				R2: Variance explained by SNP
Supplementary sheet 17. ARHI_WC: Significant (p<5e-8) and independent SNPs extracted as instrumental variables for age-related hearing impairment vs waist circumference outcome.				F: F Statistics
Supplementary sheet 18. ARHI_BFP: Significant (p<5e-8) and independent SNPs extracted as instrumental variables for age-related hearing impairment vs body fat percentage outcome.				Info: the imputation quality (info score) of the SNP

## Sheet: 1 BMI_SNHL
rsid	bmi_noneffectallele	bmi_effectallele	info	bmi_ma	bmi_maf	bmi_N	bmi_beta	bmi_se	pval	bmi_EAF	hl_CHR	hl_position	hl_noneffectallele	hl_effectallele	hl_gene	hl_pval	hl_beta	hl_se	hl_EAF	R2	F
rs1064213	G	A	1	A	0.477024	359983	0.0160086	0.00233373	6.91e-12	0.477024	2	198085516	G	A	PLCL1	0.101	0.01921	0.01172	0.399	0.000127867	47.055
rs10803762	G	A	0.990402	G	0.320714	359983	0.0145729	0.00250495	5.97e-09	0.679286	2	160249365	G	A	ITGB6	0.0542	-0.02423	0.01259	0.707	9.25e-05	33.8449
rs10865612	T	C	0.996483	C	0.355191	359983	-0.022108	0.00243589	1.13e-19	0.355191	3	85819379	T	C	CADM2	0.824	0.00257	0.01157	0.43	0.000223883	82.3728
rs10921760	T	C	0.999184	C	0.371962	359983	-0.0159718	0.00240901	3.36e-11	0.371962	1	195067095	T	C	KCNT2	0.454	0.00907	0.01211	0.337	0.000119185	43.9573
rs10938397	A	G	1	G	0.434383	359983	0.0300392	0.00235565	3.1e-37	0.434383	4	45180510	A	G	GNPDA2	0.779	-0.00322	0.01148	0.473	0.000443406	162.613
rs113784412	C	T	0.970457	T	0.324245	359983	0.0163372	0.00252838	1.04e-10	0.324245	2	228132815	C	T	SPHKAP	0.929	0.0011	0.01235	0.314	0.000116963	41.7514
rs1167311	G	A	0.980207	G	0.319309	359983	-0.0205115	0.00251831	3.81e-16	0.680691	1	49531287	G	A	AGBL4	0.209	0.01489	0.01185	0.621	0.000182888	66.3402
rs12024554	C	T	0.997091	T	0.236008	359983	-0.0156185	0.00274755	1.31e-08	0.236008	1	19599265	C	T	MINOS1,MINOS1-NBL1	0.678	0.00573	0.01379	0.221	8.8e-05	32.3138
rs12031634	G	A	0.987722	A	0.298708	359983	-0.0171832	0.00256065	1.94e-11	0.298708	1	34118792	G	A	CSMD2	0.858	-0.00236	0.01319	0.254	0.000123704	45.0306
rs12037698	G	A	0.994295	A	0.141621	359983	-0.0206709	0.00334454	6.4e-10	0.141621	1	243421043	G	A	SDCCAG8	0.183	-0.02088	0.0157	0.157	0.000103886	38.1985
rs12049202	C	T	0.996576	T	0.199013	359983	0.0234738	0.00291775	8.64e-16	0.199013	1	77501838	C	T	AK5	0.924	-0.00121	0.01278	0.284	0.000175672	64.7248
rs12140153	G	T	0.947242	T	0.0959905	359983	-0.0328054	0.00405615	6.09e-16	0.0959905	1	62114219	G	T	PATJ	0.274	0.02342	0.0214	0.0785	0.000186776	65.4128
rs12144626	T	C	0.99404	T	0.419006	359983	-0.0178151	0.00236867	5.44e-14	0.580994	1	47204853	T	C	TAL1	0.476	0.00841	0.0118	0.618	0.000154525	56.5676
rs1225004	T	C	0.997711	C	0.278838	359983	0.0228386	0.00260185	1.67e-18	0.278838	3	131908147	T	C	CPNE4	0.569	-0.0074	0.01299	0.265	0.000209775	77.0503
rs12479357	A	G	0.991782	A	0.368687	359983	0.0170631	0.00242411	1.94e-12	0.631313	2	180705780	A	G	UBE2E3	0.209	-0.01501	0.01196	0.643	0.000135534	49.5463
rs12614741	T	C	0.99548	C	0.346784	359983	0.0155503	0.00245031	2.21e-10	0.346784	2	174142961	T	C	OLA1	0.363	0.01112	0.01223	0.326	0.000109553	40.275
rs12619626	A	G	1	G	0.248494	359983	-0.0173852	0.00269772	1.16e-10	0.248494	2	165292236	A	G	SCN2A	0.0886	-0.02186	0.01284	0.274	0.000112885	41.5304
rs13002946	T	A	0.987701	A	0.268608	359983	-0.0212289	0.00264119	9.19e-16	0.268608	2	100185497	T	A	AFF3	0.951	-0.00089	0.01461	0.192	0.000177074	64.6034
rs13062093	T	G	0.998989	G	0.365537	359983	0.0159421	0.00241769	4.29e-11	0.365537	3	35625565	T	G	ARPP21	0.716	-0.00442	0.01215	0.34	0.000117885	43.48
rs13073568	G	T	0.999366	G	0.484593	359983	-0.0217953	0.00232968	8.37e-21	0.515407	3	94312995	G	T	NSUN3	0.745	-0.00376	0.01156	0.556	0.000237292	87.5252
rs13076052	C	G	0.986045	G	0.27693	359983	0.0162179	0.00262182	6.19e-10	0.27693	3	44415081	C	G	TCAIM	0.628	-0.00581	0.01201	0.361	0.000105334	38.2634
rs13427822	A	G	0.973061	G	0.27223	359983	-0.0203385	0.002649	1.62e-14	0.27223	2	212549541	A	G	ERBB4	0.486	-0.00876	0.01257	0.305	0.000163907	58.9487
rs1446585	A	G	1	G	0.226633	359983	-0.0159509	0.00280034	1.23e-08	0.226633	2	135649909	A	G	R3HDM1	0.396	0.01026	0.01209	0.347	8.92e-05	32.4451
rs1515732	T	C	0.999765	T	0.440605	359983	0.0133746	0.00233971	1.09e-08	0.559395	3	161719299	T	C	OTOL1	0.353	-0.01062	0.01145	0.494	8.82e-05	32.6767
rs17014332	T	C	0.996768	C	0.210654	359983	0.0176758	0.00285625	6.08e-10	0.210654	1	209347105	T	C	CAMK1G	0.412	-0.01194	0.01454	0.194	0.000103902	38.2971
rs17024393	T	C	0.987842	C	0.0258423	359983	0.0635449	0.00737257	6.78e-18	0.0258423	1	109612066	T	C	GNAI3,GNAT2	0.417	0.02029	0.02499	0.0556	0.000203307	74.2888
rs170553	G	A	0.997831	A	0.419844	359983	-0.0131402	0.00236159	2.64e-08	0.419844	1	210051269	G	A	AL022397.1,SYT14	0.528	0.00723	0.01145	0.499	8.41e-05	30.9596
rs17619973	A	G	1	G	0.0745605	359983	-0.0260824	0.00443702	4.15e-09	0.0745605	3	114698828	A	G	ZBTB20	0.0929	0.04788	0.02849	0.0419	9.39e-05	34.5551
rs17731998	C	T	0.999156	T	0.270056	359983	0.0159552	0.00262211	1.17e-09	0.270056	3	82620342	C	T	GBE1	0.303	-0.01478	0.01434	0.199	0.000100364	37.0256
rs1778830	G	A	0.991388	A	0.362231	359983	0.013476	0.00242941	2.91e-08	0.362231	1	156520182	G	A	IQGAP3	0.402	-0.01075	0.01281	0.277	8.39e-05	30.7695
rs1861410	C	T	0.990478	C	0.445573	359983	-0.0213262	0.00235517	1.37e-19	0.554427	2	58706456	C	T	FANCL	0.0194	-0.02739	0.01171	0.599	0.000224709	81.9941
rs2035936	G	T	0.970694	T	0.0557715	359983	0.0384437	0.00515222	8.57e-14	0.0557715	3	141579282	G	T	RASA2	0.888	-0.00384	0.02721	0.0462	0.000155657	55.6752
rs2051559	T	C	0.991953	C	0.132968	359983	0.0255674	0.00344155	1.1e-13	0.132968	4	3297073	T	C	RGS12	0.0222	0.04182	0.01829	0.111	0.000150725	55.1906
rs2141004	A	C	0.995069	C	0.261213	359983	-0.0166844	0.00265982	3.55e-10	0.261213	2	6054227	A	C	SOX11	0.103	-0.01913	0.01172	0.392	0.00010744	39.3475
rs2181375	A	G	0.998496	A	0.401266	359983	0.0190435	0.00237579	1.1e-15	0.598734	1	96474563	A	G	PTBP2	0.445	-0.00894	0.01171	0.603	0.000174257	64.2506
rs2186120	G	A	0.987622	G	0.469491	359983	0.0145374	0.00235026	6.2e-10	0.530509	1	65987480	G	A	PDE4B	0.271	0.0127	0.01154	0.566	0.000105275	38.2597
rs2569993	T	C	0.990233	C	0.320054	359983	0.0140206	0.00250616	2.21e-08	0.320054	3	12884597	T	C	IQSEC1	0.458	-0.00886	0.01192	0.367	8.56e-05	31.2979
rs2606228	A	C	0.979161	A	0.357106	359983	-0.0143621	0.00247109	6.18e-09	0.642894	3	183819971	A	C	MAP6D1	0.93	0.00103	0.0117	0.588	9.47e-05	33.7799
rs2678204	T	G	0.994817	G	0.342863	359983	0.0262783	0.00245915	1.2e-26	0.342863	1	201831383	T	G	IPO9	0.806	-0.00308	0.01259	0.296	0.000311172	114.189
rs2861685	T	C	0.997983	C	0.411843	359983	-0.0177347	0.00236413	6.32e-14	0.411843	2	67610421	T	C	ETAA1	0.709	-0.00435	0.01163	0.413	0.000152371	56.2736
rs34361149	G	A	0.999	A	0.193838	359983	-0.0314876	0.00294872	1.3e-26	0.193838	1	72284787	G	A	NEGR1	0.928	0.0015	0.01656	0.139	0.000309863	114.028
rs34373881	G	A	0.992038	A	0.278199	359983	-0.0178172	0.0026059	8.09e-12	0.278199	3	20390541	G	A	SGO1	0.183	-0.01737	0.01305	0.262	0.000127492	46.748
rs34811474	G	A	1	A	0.232042	359983	-0.0323254	0.00275822	1.02e-31	0.232042	4	25407216	G	A	ANAPC4	0.0705	-0.02478	0.0137	0.23	0.00037241	137.35
rs355754	T	C	0.999133	C	0.407619	359983	0.0147532	0.00237281	5.05e-10	0.407619	3	154306376	T	C	DHX36	0.035	-0.02447	0.0116	0.431	0.000105113	38.6586
rs35722922	A	G	0.989474	G	0.384886	359983	-0.0174613	0.00240517	3.88e-13	0.384886	2	46775087	A	G	SOCS5	0.42	0.00983	0.0122	0.335	0.000144368	52.7062
rs35882248	C	T	0.998531	T	0.3148	359983	0.0185383	0.00251123	1.56e-13	0.3148	2	229763239	C	T	TRIP12	0.245	-0.01437	0.01235	0.315	0.000148259	54.4963
rs3737992	G	A	0.9991	A	0.168136	359983	-0.0188047	0.00311696	1.61e-09	0.168136	1	32768527	G	A	KIAA1522	0.769	-0.00428	0.01455	0.191	9.89e-05	36.3974
rs3806572	G	A	0.992055	A	0.29292	359983	-0.0174232	0.00256674	1.14e-11	0.29292	2	55011541	G	A	RTN4	0.41	0.011	0.01336	0.243	0.000125749	46.0778
rs4261944	T	G	0.987661	G	0.363585	359983	0.0147377	0.00242936	1.31e-09	0.363585	4	31002014	T	G	PCDH7	0.316	-0.01249	0.01246	0.3	0.000100516	36.8024
rs4377469	G	T	1	G	0.113818	359983	0.0214304	0.00366463	4.98e-09	0.886182	3	42261582	G	T	CCK	0.423	0.01595	0.01988	0.908	9.26e-05	34.198
rs4482463	C	A	0.985924	C	0.0760169	359983	-0.033479	0.00440874	3.11e-14	0.923983	2	204511186	C	A	PARD3B	0.777	0.00686	0.02426	0.94	0.000157452	57.6655
rs4648450	C	A	0.982788	A	0.465833	359983	-0.0153806	0.00235009	5.97e-11	0.465833	1	2806649	C	A	TTC34	0.597	-0.00612	0.01157	0.447	0.000117729	42.8329
rs4670627	C	T	1	C	0.438807	359983	0.0130641	0.00234713	2.61e-08	0.561193	2	36819568	C	T	VIT	0.726	-0.00405	0.01155	0.542	8.41e-05	30.9802
rs4678428	G	A	0.994869	G	0.250715	359983	0.0199543	0.00269309	1.27e-13	0.749285	3	136269570	G	A	PCCB	0.0828	0.02755	0.01588	0.846	0.0001496	54.8999
rs4683096	T	G	0.987381	T	0.444765	359983	-0.0129536	0.00235448	3.77e-08	0.555235	3	45333004	T	G	LARS2	0.96	0.00059	0.01175	0.598	8.29e-05	30.2685
rs539515	A	C	0.999777	C	0.207112	359983	0.0481532	0.00287422	5.64e-63	0.207112	1	177919890	A	C	SEC16B	0.952	-0.00091	0.01495	0.179	0.000761548	280.679
rs593010	G	C	0.9907	G	0.384483	359983	-0.0158173	0.00240567	4.87e-11	0.615517	2	147088343	G	C	ACVR2A	0.014	0.02862	0.01165	0.586	0.000118416	43.2307
rs61743745	G	A	0.984983	A	0.0302806	359983	-0.0420208	0.00683731	7.96e-10	0.0302806	1	39571272	G	A	PABPC4	0.995	-0.00025	0.03891	0.0222	0.000103698	37.771
rs61813324	C	T	0.966354	T	0.135591	359983	0.0279935	0.00345507	5.42e-16	0.135591	1	156080086	C	T	MEX3A	0.964	-0.00072	0.01591	0.158	0.000183694	65.6449
rs61826867	A	G	0.998422	G	0.109853	359983	0.025278	0.00372431	1.14e-11	0.109853	1	174408297	A	G	RABGAP1L	0.316	0.02098	0.02094	0.0826	0.000124965	46.0674
rs6545714	G	A	0.994954	G	0.399297	359983	-0.0206258	0.00238537	5.32e-18	0.600703	2	59080590	G	A	FANCL	0.748	-0.00374	0.01167	0.6	0.000204083	74.767
rs66679256	C	T	0.997394	T	0.444707	359983	0.0173918	0.00235206	1.42e-13	0.444707	4	18350275	C	T	LCORL	0.448	-0.00901	0.01189	0.366	0.000149388	54.6754
rs6687953	A	G	0.999085	G	0.390725	359983	0.0166007	0.00238813	3.62e-12	0.390725	1	111750890	A	G	FAM212B	0.483	-0.00806	0.01149	0.466	0.00013121	48.3211
rs6713781	G	C	0.975725	C	0.398991	359983	-0.0156948	0.0024017	6.38e-11	0.398991	2	40064800	G	C	SLC8A1	0.507	0.00808	0.01218	0.335	0.000118137	42.7045
rs6751993	A	G	0.971802	A	0.171989	359983	0.0536047	0.0031288	8.99e-66	0.828011	2	635864	A	G	TMEM18	0.933	-0.0013	0.0155	0.837	0.000818413	293.528
rs6752378	C	A	0.995937	A	0.48795	359983	0.0348011	0.00233189	2.38e-50	0.48795	2	24927247	C	A	ADCY3	0.34	0.0111	0.01163	0.419	0.000605207	222.725
rs6772763	T	C	0.987234	T	0.436186	359983	-0.0144948	0.00236114	8.32e-10	0.563814	3	15661134	T	C	ANKRD28	0.1	-0.01917	0.01167	0.593	0.000103338	37.6861
rs6780459	A	T	0.996854	A	0.253561	359983	0.0157655	0.00268006	4.04e-09	0.746439	3	104905261	A	T	ALCAM	0.0429	-0.02839	0.01402	0.788	9.41e-05	34.604
rs6792892	T	C	0.999732	T	0.46659	359983	0.0297034	0.00233412	4.33e-37	0.53341	3	49958085	T	C	RBM6	0.132	0.01731	0.01149	0.461	0.000439176	161.944
rs72634826	G	A	0.968513	A	0.260315	359983	-0.0214173	0.00269269	1.81e-15	0.260315	1	1669613	G	A	SLC35E2B	0.764	0.00423	0.01411	0.224	0.000176647	63.264
rs72820274	G	A	0.991793	A	0.417532	359983	0.0162899	0.00236948	6.21e-12	0.417532	2	103796466	G	A	TMEM182	0.149	-0.01667	0.01156	0.436	0.000129071	47.264
rs72844755	A	C	0.998977	C	0.079294	359983	0.0247019	0.00430799	9.82e-09	0.079294	2	132704292	A	C	NCKAP5	0.286	-0.02054	0.01924	0.0987	8.91e-05	32.8785
rs73169730	A	G	0.995728	G	0.276477	359983	0.0203836	0.00260743	5.4e-15	0.276477	3	171016649	A	G	SLC2A2	0.82	-0.00302	0.01322	0.249	0.000166228	61.1134
rs73213484	A	T	0.995438	T	0.139533	359983	-0.0198096	0.003368	4.06e-09	0.139533	4	28487717	A	T	STIM2	0.653	0.00728	0.01621	0.147	9.42e-05	34.5945
rs74934567	A	G	1	G	0.155167	359983	-0.0210191	0.00321315	6.09e-11	0.155167	3	61254024	A	G	FHIT	0.0247	-0.03445	0.01533	0.169	0.000115832	42.7924
rs7517023	A	G	0.99551	A	0.164253	359983	-0.0177852	0.00314773	1.6e-08	0.835747	1	22979143	A	G	LACTBL1	0.148	-0.02598	0.01795	0.885	8.68e-05	31.9244
rs754481	C	A	0.979052	A	0.289786	359983	0.0150958	0.00259047	5.63e-09	0.289786	2	104863740	C	A	POU3F3	0.753	-0.00402	0.01274	0.286	9.38e-05	33.959
rs7553158	G	A	0.997785	G	0.436982	359983	-0.0190148	0.00235116	6.11e-16	0.563018	1	74539554	G	A	FPGT-TNNI3K,TNNI3K	0.392	-0.00981	0.01145	0.492	0.00017791	65.4062
rs75557510	A	G	0.97648	G	0.0606422	359983	-0.0343753	0.00494429	3.59e-12	0.0606422	3	84272318	A	G	CADM2	0.0255	0.05972	0.02673	0.0485	0.000134626	48.3376
rs7557796	T	C	0.999599	T	0.352124	359983	-0.01628	0.0024386	2.46e-11	0.647876	2	86539030	T	C	CHMP3,RNF103-CHMP3	0.618	-0.00584	0.01173	0.606	0.000120928	44.5685
rs75641275	A	C	0.996373	C	0.144158	359983	0.0185973	0.00332033	2.13e-08	0.144158	1	97861577	A	C	DPYD	0.35	0.01284	0.01373	0.224	8.53e-05	31.3716
rs7600417	A	G	0.99398	G	0.146551	359983	-0.0204122	0.00329853	6.09e-10	0.146551	2	219304770	A	G	PTPRN	0.974	-0.00083	0.02584	0.0518	0.000104226	38.2947
rs77165542	C	T	0.977076	T	0.0354426	359983	-0.0959715	0.00637629	3.51e-51	0.0354426	2	430975	C	T	FAM150B	0.58	0.02435	0.04394	0.0173	0.00062975	226.542
rs80330591	G	A	0.997131	A	0.14668	359983	-0.0204577	0.00329222	5.17e-10	0.14668	2	158512208	G	A	PKP4	0.172	-0.02041	0.01493	0.179	0.000104767	38.6132
rs815163	T	C	0.998709	T	0.438609	359983	-0.0175473	0.00234724	7.7e-14	0.561391	1	190325596	T	C	BRINP3	0.95	0.00072	0.01148	0.472	0.000151633	55.8863
rs869400	T	G	0.990326	T	0.185122	359983	0.0301819	0.00300778	1.08e-23	0.814878	3	186108951	T	G	DGKG,ETV5	0.899	-0.00197	0.01556	0.838	0.000274836	100.693
rs935166	G	A	0.99615	G	0.492927	359983	-0.0146811	0.0023318	3.06e-10	0.507073	2	26726498	G	A	KCNK3	0.907	0.00136	0.01162	0.429	0.000107746	39.6401
rs9847186	G	A	0.993214	A	0.428541	359983	-0.0150243	0.00236032	1.95e-10	0.428541	3	25040366	G	A	RARB	0.682	0.00478	0.01165	0.416	0.000110559	40.5179
rs9968060	C	T	0.959585	C	0.354758	359983	0.0136957	0.00247913	3.31e-08	0.645242	3	62485607	C	T	CADPS	0.963	0.00055	0.01205	0.638	8.59e-05	30.519

## Sheet: 2 BMI_NIHL
rsid	bmi_noneffectallele	bmi_effectallele	info	bmi_ma	bmi_maf	bmi_N	bmi_beta	bmi_se	pval	bmi_EAF	hl_CHR	hl_position	hl_noneffectallele	hl_effectallele	hl_gene	hl_pval	hl_beta	hl_se	hl_EAF	R2	F
rs1064213	G	A	1	A	0.477024	359983	0.0160086	0.00233373	6.91e-12	0.477024	2	198085516	G	A	PLCL1	0.894	0.00755	0.05685	0.398	0.000127867	47.055
rs10803762	G	A	0.990402	G	0.320714	359983	0.0145729	0.00250495	5.97e-09	0.679286	2	160249365	G	A	ITGB6	0.165	-0.08499	0.06124	0.707	9.25321e-05	33.8449
rs10865612	T	C	0.996483	C	0.355191	359983	-0.022108	0.00243589	1.13e-19	0.355191	3	85819379	T	C	CADM2	0.547	-0.03393	0.05639	0.431	0.000223883	82.3728
rs10921760	T	C	0.999184	C	0.371962	359983	-0.0159718	0.00240901	3.36e-11	0.371962	1	195067095	T	C	KCNT2	0.443	-0.04529	0.05899	0.337	0.000119185	43.9573
rs10938397	A	G	1	G	0.434383	359983	0.0300392	0.00235565	3.1e-37	0.434383	4	45180510	A	G	GNPDA2	0.0459	0.11168	0.05594	0.473	0.000443406	162.613
rs113784412	C	T	0.970457	T	0.324245	359983	0.0163372	0.00252838	1.04e-10	0.324245	2	228132815	C	T	SPHKAP	0.144	0.08771	0.05996	0.314	0.000116963	41.7514
rs1167311	G	A	0.980207	G	0.319309	359983	-0.0205115	0.00251831	3.81e-16	0.680691	1	49531287	G	A	AGBL4	0.887	-0.00819	0.05752	0.621	0.000182888	66.3402
rs12024554	C	T	0.997091	T	0.236008	359983	-0.0156185	0.00274755	1.31e-08	0.236008	1	19599265	C	T	MINOS1,MINOS1-NBL1	0.823	-0.01503	0.06713	0.222	8.79679e-05	32.3138
rs12031634	G	A	0.987722	A	0.298708	359983	-0.0171832	0.00256065	1.94e-11	0.298708	1	34118792	G	A	CSMD2	0.999	9e-05	0.06427	0.253	0.000123704	45.0306
rs12037698	G	A	0.994295	A	0.141621	359983	-0.0206709	0.00334454	6.4e-10	0.141621	1	243421043	G	A	SDCCAG8	0.566	0.04361	0.07606	0.157	0.000103886	38.1985
rs12049202	C	T	0.996576	T	0.199013	359983	0.0234738	0.00291775	8.64e-16	0.199013	1	77501838	C	T	AK5	0.305	0.06404	0.06243	0.284	0.000175672	64.7248
rs12140153	G	T	0.947242	T	0.0959905	359983	-0.0328054	0.00405615	6.09e-16	0.0959905	1	62114219	G	T	PATJ	0.683	0.0427	0.10456	0.0785	0.000186776	65.4128
rs12144626	T	C	0.99404	T	0.419006	359983	-0.0178151	0.00236867	5.44e-14	0.580994	1	47204853	T	C	TAL1	0.279	-0.06224	0.05748	0.618	0.000154525	56.5676
rs1225004	T	C	0.997711	C	0.278838	359983	0.0228386	0.00260185	1.67e-18	0.278838	3	131908147	T	C	CPNE4	0.188	-0.08304	0.06312	0.265	0.000209775	77.0503
rs12479357	A	G	0.991782	A	0.368687	359983	0.0170631	0.00242411	1.94e-12	0.631313	2	180705780	A	G	UBE2E3	0.534	0.03615	0.05809	0.643	0.000135534	49.5463
rs12614741	T	C	0.99548	C	0.346784	359983	0.0155503	0.00245031	2.21e-10	0.346784	2	174142961	T	C	OLA1	0.557	-0.03499	0.05962	0.326	0.000109553	40.275
rs12619626	A	G	1	G	0.248494	359983	-0.0173852	0.00269772	1.16e-10	0.248494	2	165292236	A	G	SCN2A	0.879	-0.00942	0.06213	0.274	0.000112885	41.5304
rs13002946	T	A	0.987701	A	0.268608	359983	-0.0212289	0.00264119	9.19e-16	0.268608	2	100185497	T	A	AFF3	0.755	0.02216	0.07099	0.192	0.000177074	64.6034
rs13062093	T	G	0.998989	G	0.365537	359983	0.0159421	0.00241769	4.29e-11	0.365537	3	35625565	T	G	ARPP21	0.283	0.06371	0.05937	0.34	0.000117885	43.48
rs13073568	G	T	0.999366	G	0.484593	359983	-0.0217953	0.00232968	8.37e-21	0.515407	3	94312995	G	T	NSUN3	0.482	-0.03953	0.05624	0.556	0.000237292	87.5252
rs13076052	C	G	0.986045	G	0.27693	359983	0.0162179	0.00262182	6.19e-10	0.27693	3	44415081	C	G	TCAIM	0.808	-0.01417	0.05844	0.36	0.000105334	38.2634
rs13427822	A	G	0.973061	G	0.27223	359983	-0.0203385	0.002649	1.62e-14	0.27223	2	212549541	A	G	ERBB4	0.438	0.04746	0.06119	0.305	0.000163907	58.9487
rs1446585	A	G	1	G	0.226633	359983	-0.0159509	0.00280034	1.23e-08	0.226633	2	135649909	A	G	R3HDM1	0.905	-0.00703	0.05885	0.347	8.91886e-05	32.4451
rs1515732	T	C	0.999765	T	0.440605	359983	0.0133746	0.00233971	1.09e-08	0.559395	3	161719299	T	C	OTOL1	0.0983	-0.092	0.05566	0.494	8.81779e-05	32.6767
rs17014332	T	C	0.996768	C	0.210654	359983	0.0176758	0.00285625	6.08e-10	0.210654	1	209347105	T	C	CAMK1G	0.53	-0.0442	0.0704	0.194	0.000103902	38.2971
rs17024393	T	C	0.987842	C	0.0258423	359983	0.0635449	0.00737257	6.78e-18	0.0258423	1	109612066	T	C	GNAI3,GNAT2	0.448	-0.09247	0.12187	0.0557	0.000203307	74.2888
rs170553	G	A	0.997831	A	0.419844	359983	-0.0131402	0.00236159	2.64e-08	0.419844	1	210051269	G	A	AL022397.1,SYT14	0.622	0.0275	0.05583	0.5	8.41137e-05	30.9596
rs17619973	A	G	1	G	0.0745605	359983	-0.0260824	0.00443702	4.15e-09	0.0745605	3	114698828	A	G	ZBTB20	0.956	-0.00765	0.13947	0.0419	9.38819e-05	34.5551
rs17731998	C	T	0.999156	T	0.270056	359983	0.0159552	0.00262211	1.17e-09	0.270056	3	82620342	C	T	GBE1	0.131	0.10581	0.07	0.199	0.000100364	37.0256
rs1778830	G	A	0.991388	A	0.362231	359983	0.013476	0.00242941	2.91e-08	0.362231	1	156520182	G	A	IQGAP3	0.995	-0.00036	0.06243	0.277	8.39075e-05	30.7695
rs1861410	C	T	0.990478	C	0.445573	359983	-0.0213262	0.00235517	1.37e-19	0.554427	2	58706456	C	T	FANCL	0.928	-0.00511	0.05687	0.599	0.000224709	81.9941
rs2035936	G	T	0.970694	T	0.0557715	359983	0.0384437	0.00515222	8.57e-14	0.0557715	3	141579282	G	T	RASA2	0.244	0.15497	0.13301	0.0461	0.000155657	55.6752
rs2051559	T	C	0.991953	C	0.132968	359983	0.0255674	0.00344155	1.1e-13	0.132968	4	3297073	T	C	RGS12	0.899	0.0113	0.08939	0.111	0.000150725	55.1906
rs2141004	A	C	0.995069	C	0.261213	359983	-0.0166844	0.00265982	3.55e-10	0.261213	2	6054227	A	C	SOX11	0.907	-0.00667	0.05699	0.392	0.00010744	39.3475
rs2181375	A	G	0.998496	A	0.401266	359983	0.0190435	0.00237579	1.1e-15	0.598734	1	96474563	A	G	PTBP2	0.455	0.04243	0.05679	0.603	0.000174257	64.2506
rs2186120	G	A	0.987622	G	0.469491	359983	0.0145374	0.00235026	6.2e-10	0.530509	1	65987480	G	A	PDE4B	0.641	-0.02622	0.0562	0.566	0.000105275	38.2597
rs2569993	T	C	0.990233	C	0.320054	359983	0.0140206	0.00250616	2.21e-08	0.320054	3	12884597	T	C	IQSEC1	0.369	0.05192	0.05782	0.367	8.5558e-05	31.2979
rs2606228	A	C	0.979161	A	0.357106	359983	-0.0143621	0.00247109	6.18e-09	0.642894	3	183819971	A	C	MAP6D1	0.182	-0.07603	0.05691	0.588	9.47114e-05	33.7799
rs2678204	T	G	0.994817	G	0.342863	359983	0.0262783	0.00245915	1.2e-26	0.342863	1	201831383	T	G	IPO9	0.835	0.01267	0.0609	0.296	0.000311172	114.189
rs2861685	T	C	0.997983	C	0.411843	359983	-0.0177347	0.00236413	6.32e-14	0.411843	2	67610421	T	C	ETAA1	0.298	0.05884	0.05653	0.413	0.000152371	56.2736
rs34361149	G	A	0.999	A	0.193838	359983	-0.0314876	0.00294872	1.3e-26	0.193838	1	72284787	G	A	NEGR1	0.312	-0.08138	0.0805	0.139	0.000309863	114.028
rs34373881	G	A	0.992038	A	0.278199	359983	-0.0178172	0.0026059	8.09e-12	0.278199	3	20390541	G	A	SGO1	0.128	-0.0964	0.06341	0.262	0.000127492	46.748
rs34811474	G	A	1	A	0.232042	359983	-0.0323254	0.00275822	1.02e-31	0.232042	4	25407216	G	A	ANAPC4	0.125	-0.1019	0.06644	0.23	0.00037241	137.35
rs355754	T	C	0.999133	C	0.407619	359983	0.0147532	0.00237281	5.05e-10	0.407619	3	154306376	T	C	DHX36	0.257	0.06379	0.05627	0.431	0.000105113	38.6586
rs35722922	A	G	0.989474	G	0.384886	359983	-0.0174613	0.00240517	3.88e-13	0.384886	2	46775087	A	G	SOCS5	0.782	0.01647	0.05938	0.335	0.000144368	52.7062
rs35882248	C	T	0.998531	T	0.3148	359983	0.0185383	0.00251123	1.56e-13	0.3148	2	229763239	C	T	TRIP12	0.0354	0.12611	0.05994	0.315	0.000148259	54.4963
rs3737992	G	A	0.9991	A	0.168136	359983	-0.0188047	0.00311696	1.61e-09	0.168136	1	32768527	G	A	KIAA1522	0.381	0.06248	0.0713	0.191	9.89181e-05	36.3974
rs3806572	G	A	0.992055	A	0.29292	359983	-0.0174232	0.00256674	1.14e-11	0.29292	2	55011541	G	A	RTN4	0.84	-0.0131	0.0649	0.243	0.000125749	46.0778
rs4261944	T	G	0.987661	G	0.363585	359983	0.0147377	0.00242936	1.31e-09	0.363585	4	31002014	T	G	PCDH7	0.677	0.02523	0.06046	0.3	0.000100516	36.8024
rs4377469	G	T	1	G	0.113818	359983	0.0214304	0.00366463	4.98e-09	0.886182	3	42261582	G	T	CCK	0.795	0.02511	0.09671	0.907	9.26455e-05	34.198
rs4482463	C	A	0.985924	C	0.0760169	359983	-0.033479	0.00440874	3.11e-14	0.923983	2	204511186	C	A	PARD3B	0.953	0.00694	0.11866	0.94	0.000157452	57.6655
rs4648450	C	A	0.982788	A	0.465833	359983	-0.0153806	0.00235009	5.97e-11	0.465833	1	2806649	C	A	TTC34	0.785	-0.01535	0.05637	0.447	0.000117729	42.8329
rs4670627	C	T	1	C	0.438807	359983	0.0130641	0.00234713	2.61e-08	0.561193	2	36819568	C	T	VIT	0.313	0.05671	0.05616	0.543	8.40572e-05	30.9802
rs4678428	G	A	0.994869	G	0.250715	359983	0.0199543	0.00269309	1.27e-13	0.749285	3	136269570	G	A	PCCB	0.229	-0.09276	0.07719	0.846	0.0001496	54.8999
rs4683096	T	G	0.987381	T	0.444765	359983	-0.0129536	0.00235448	3.77e-08	0.555235	3	45333004	T	G	LARS2	0.774	-0.01631	0.05687	0.598	8.2874e-05	30.2685
rs539515	A	C	0.999777	C	0.207112	359983	0.0481532	0.00287422	5.64e-63	0.207112	1	177919890	A	C	SEC16B	0.729	0.02514	0.07244	0.179	0.000761548	280.679
rs593010	G	C	0.9907	G	0.384483	359983	-0.0158173	0.00240567	4.87e-11	0.615517	2	147088343	G	C	ACVR2A	0.834	-0.01191	0.05673	0.586	0.000118416	43.2307
rs61743745	G	A	0.984983	A	0.0302806	359983	-0.0420208	0.00683731	7.96e-10	0.0302806	1	39571272	G	A	PABPC4	0.301	-0.19802	0.19158	0.0222	0.000103698	37.771
rs61813324	C	T	0.966354	T	0.135591	359983	0.0279935	0.00345507	5.42e-16	0.135591	1	156080086	C	T	MEX3A	0.259	-0.08768	0.07769	0.158	0.000183694	65.6449
rs61826867	A	G	0.998422	G	0.109853	359983	0.025278	0.00372431	1.14e-11	0.109853	1	174408297	A	G	RABGAP1L	0.991	-0.00114	0.10231	0.0827	0.000124965	46.0674
rs6545714	G	A	0.994954	G	0.399297	359983	-0.0206258	0.00238537	5.32e-18	0.600703	2	59080590	G	A	FANCL	0.552	-0.03377	0.05672	0.599	0.000204083	74.767
rs66679256	C	T	0.997394	T	0.444707	359983	0.0173918	0.00235206	1.42e-13	0.444707	4	18350275	C	T	LCORL	0.124	0.08872	0.05774	0.365	0.000149388	54.6754
rs6687953	A	G	0.999085	G	0.390725	359983	0.0166007	0.00238813	3.62e-12	0.390725	1	111750890	A	G	FAM212B	0.502	0.03744	0.05581	0.466	0.00013121	48.3211
rs6713781	G	C	0.975725	C	0.398991	359983	-0.0156948	0.0024017	6.38e-11	0.398991	2	40064800	G	C	SLC8A1	0.028	-0.13039	0.05935	0.335	0.000118137	42.7045
rs6751993	A	G	0.971802	A	0.171989	359983	0.0536047	0.0031288	8.99e-66	0.828011	2	635864	A	G	TMEM18	0.434	-0.05928	0.07578	0.837	0.000818413	293.528
rs6752378	C	A	0.995937	A	0.48795	359983	0.0348011	0.00233189	2.38e-50	0.48795	2	24927247	C	A	ADCY3	0.364	-0.05133	0.05656	0.419	0.000605207	222.725
rs6772763	T	C	0.987234	T	0.436186	359983	-0.0144948	0.00236114	8.32e-10	0.563814	3	15661134	T	C	ANKRD28	0.0804	0.09925	0.05677	0.594	0.000103338	37.6861
rs6780459	A	T	0.996854	A	0.253561	359983	0.0157655	0.00268006	4.04e-09	0.746439	3	104905261	A	T	ALCAM	0.62	-0.0339	0.06837	0.789	9.40854e-05	34.604
rs6792892	T	C	0.999732	T	0.46659	359983	0.0297034	0.00233412	4.33e-37	0.53341	3	49958085	T	C	RBM6	0.205	-0.07075	0.05585	0.461	0.000439176	161.944
rs72634826	G	A	0.968513	A	0.260315	359983	-0.0214173	0.00269269	1.81e-15	0.260315	1	1669613	G	A	SLC35E2B	0.851	0.01285	0.06865	0.224	0.000176647	63.264
rs72820274	G	A	0.991793	A	0.417532	359983	0.0162899	0.00236948	6.21e-12	0.417532	2	103796466	G	A	TMEM182	0.116	-0.0885	0.05628	0.435	0.000129071	47.264
rs72844755	A	C	0.998977	C	0.079294	359983	0.0247019	0.00430799	9.82e-09	0.079294	2	132704292	A	C	NCKAP5	0.952	-0.00564	0.0939	0.0985	8.90947e-05	32.8785
rs73169730	A	G	0.995728	G	0.276477	359983	0.0203836	0.00260743	5.4e-15	0.276477	3	171016649	A	G	SLC2A2	0.193	0.08379	0.06437	0.249	0.000166228	61.1134
rs73213484	A	T	0.995438	T	0.139533	359983	-0.0198096	0.003368	4.06e-09	0.139533	4	28487717	A	T	STIM2	0.386	-0.06836	0.07893	0.147	9.42307e-05	34.5945
rs74934567	A	G	1	G	0.155167	359983	-0.0210191	0.00321315	6.09e-11	0.155167	3	61254024	A	G	FHIT	0.213	0.09274	0.07452	0.169	0.000115832	42.7924
rs7517023	A	G	0.99551	A	0.164253	359983	-0.0177852	0.00314773	1.6e-08	0.835747	1	22979143	A	G	LACTBL1	0.621	-0.04359	0.08811	0.885	8.68432e-05	31.9244
rs754481	C	A	0.979052	A	0.289786	359983	0.0150958	0.00259047	5.63e-09	0.289786	2	104863740	C	A	POU3F3	0.883	0.00912	0.06184	0.286	9.38013e-05	33.959
rs7553158	G	A	0.997785	G	0.436982	359983	-0.0190148	0.00235116	6.11e-16	0.563018	1	74539554	G	A	FPGT-TNNI3K,TNNI3K	0.585	0.03036	0.05559	0.492	0.00017791	65.4062
rs75557510	A	G	0.97648	G	0.0606422	359983	-0.0343753	0.00494429	3.59e-12	0.0606422	3	84272318	A	G	CADM2	0.0667	0.23626	0.12886	0.0485	0.000134626	48.3376
rs7557796	T	C	0.999599	T	0.352124	359983	-0.01628	0.0024386	2.46e-11	0.647876	2	86539030	T	C	CHMP3,RNF103-CHMP3	0.939	-0.00433	0.05701	0.606	0.000120928	44.5685
rs75641275	A	C	0.996373	C	0.144158	359983	0.0185973	0.00332033	2.13e-08	0.144158	1	97861577	A	C	DPYD	0.895	0.00881	0.06678	0.224	8.53419e-05	31.3716
rs7600417	A	G	0.99398	G	0.146551	359983	-0.0204122	0.00329853	6.09e-10	0.146551	2	219304770	A	G	PTPRN	0.553	0.07513	0.12676	0.0519	0.000104226	38.2947
rs77165542	C	T	0.977076	T	0.0354426	359983	-0.0959715	0.00637629	3.51e-51	0.0354426	2	430975	C	T	FAM150B	0.874	0.03353	0.21222	0.0173	0.00062975	226.542
rs80330591	G	A	0.997131	A	0.14668	359983	-0.0204577	0.00329222	5.17e-10	0.14668	2	158512208	G	A	PKP4	0.175	-0.09883	0.07283	0.179	0.000104767	38.6132
rs815163	T	C	0.998709	T	0.438609	359983	-0.0175473	0.00234724	7.7e-14	0.561391	1	190325596	T	C	BRINP3	0.378	-0.04919	0.05578	0.471	0.000151633	55.8863
rs869400	T	G	0.990326	T	0.185122	359983	0.0301819	0.00300778	1.08e-23	0.814878	3	186108951	T	G	DGKG,ETV5	0.916	-0.00805	0.0759	0.838	0.000274836	100.693
rs935166	G	A	0.99615	G	0.492927	359983	-0.0146811	0.0023318	3.06e-10	0.507073	2	26726498	G	A	KCNK3	0.566	0.03247	0.05661	0.429	0.000107746	39.6401
rs9847186	G	A	0.993214	A	0.428541	359983	-0.0150243	0.00236032	1.95e-10	0.428541	3	25040366	G	A	RARB	0.55	-0.03391	0.05673	0.416	0.000110559	40.5179
rs9968060	C	T	0.959585	C	0.354758	359983	0.0136957	0.00247913	3.31e-08	0.645242	3	62485607	C	T	CADPS	0.536	-0.03633	0.05876	0.638	8.58723e-05	30.519

## Sheet: 3 BMI_ARHI
rsid	bmi_effectallele	bmi_noneffectallele	bmi_EAF	bmi_beta	bmi_se	pval	bmi_N	hl_CHR	hl_position	hl_effectallele	hl_noneffectallele	hl_EAF	hl_info	hl_beta	hl_se	hl_pval	R2	F
rs1000940	A	G	0.775	-0.0192	0.0034	1.28e-08	321836	17	5283252	A	G	0.698628	0.997741	0.00107219	0.00144099	0.46	0.000128563	31.8893
rs10132280	C	A	0.6667	0.023	0.0034	1.14e-11	321797	14	25928179	C	A	0.697997	0.988362	-0.00206793	0.00144647	0.15	0.000235099	45.7612
rs1016287	T	C	0.325	0.0229	0.0034	2.25e-11	321969	2	59305625	T	C	0.299127	0.996735	0.000507374	0.00144122	0.72	0.000230085	45.3642
rs10182181	A	G	0.5	-0.0307	0.0031	8.78e-24	321759	2	25150296	A	G	0.51353	0.995942	-0.00227847	0.00131985	0.084	0.000471245	98.0739
rs10733682	A	G	0.425	0.0174	0.0031	1.83e-08	320727	9	129460914	A	G	0.472758	0.961882	-0.00018655	0.00134197	0.89	0.000147974	31.5047
rs10938397	A	G	0.5667	-0.0402	0.0031	3.21e-38	320955	4	45182527	A	G	0.565554	1	0.000372629	0.00133445	0.78	0.000793641	168.162
rs10968576	A	G	0.7083	-0.0249	0.0033	6.61e-14	322061	9	28414339	A	G	0.67694	1	-0.000113313	0.00140694	0.94	0.000256202	56.9339
rs11030104	A	G	0.8	0.0414	0.0038	5.56e-28	322103	11	27684517	A	G	0.797473	0.998811	0.00505271	0.00164079	0.0021	0.000548467	118.695
rs11057405	G	A	0.9083	0.0307	0.0055	2.02e-08	314111	12	122781897	G	A	0.894043	1	1.29e-05	0.00214321	1	0.000157002	31.1567
rs11165643	C	T	0.425	-0.0218	0.0031	2.07e-12	320730	1	96924097	C	T	0.407152	0.997531	-0.00305454	0.00134181	0.023	0.000232274	49.4527
rs1167827	A	G	0.4583	-0.0202	0.0033	6.33e-10	306238	7	75163169	A	G	0.435296	1	-0.000704684	0.00133255	0.6	0.000202601	37.4692
rs11727676	T	C	0.925	0.0358	0.0064	2.55e-08	296401	4	145659064	T	C	0.904362	1	0.000572101	0.00223934	0.8	0.000177828	31.29
rs12286929	A	G	0.5667	-0.0217	0.0031	1.31e-12	321903	11	115022404	A	G	0.473455	0.995768	0.00146158	0.00132208	0.27	0.000231255	49
rs12429545	G	A	0.9	-0.0334	0.0047	1.09e-12	312934	13	54102206	G	A	0.870111	0.978792	0.00188486	0.00197938	0.34	0.000200801	50.5007
rs12940622	G	A	0.5417	0.0182	0.0031	2.49e-09	322032	17	78615571	G	A	0.559701	0.998548	-0.00194392	0.00132796	0.14	0.000164468	34.4683
rs12986742	T	C	0.5	-0.0212	0.0037	1.01e-08	233833	2	58975143	T	C	0.524629	0.987799	-0.0019868	0.00132655	0.13	0.00022472	32.8298
rs13021737	A	G	0.125	-0.0601	0.004	1.11e-50	318287	2	632348	A	G	0.171277	0.999856	0.00134083	0.00174759	0.44	0.000790127	225.751
rs13078960	T	G	0.8167	-0.0297	0.0039	1.74e-14	322135	3	85807590	T	G	0.799076	0.993764	0.000730517	0.00164782	0.66	0.0002641	57.9941
rs13107325	C	T	0.8833	-0.0477	0.0068	1.83e-12	321461	4	103188709	C	T	0.925593	1	-0.00517833	0.00251572	0.04	0.000469079	49.2061
rs13191362	A	G	0.8	0.0277	0.0048	7.34e-09	321902	6	163033350	A	G	0.874992	0.994597	-0.00384031	0.00200116	0.055	0.000245533	33.3025
rs1421085	T	C	0.55	-0.0813	0.0031	8.83e-151	318182	16	53800954	T	C	0.597383	1	0.00776758	0.00134479	7.6e-09	0.0032718	687.793
rs1516725	T	C	0.0917	-0.0451	0.0046	1.89e-22	320644	3	185824004	T	C	0.136496	0.992055	-0.000909497	0.00192853	0.64	0.00033883	96.1252
rs1528435	C	T	0.4167	-0.0178	0.0031	1.2e-08	321924	2	181550962	C	T	0.379341	0.997344	-0.00186748	0.00136089	0.17	0.000154023	32.9698
rs16851483	G	T	0.9083	-0.0483	0.0077	3.55e-10	233929	3	141275436	G	T	0.933736	0.998438	-0.00124238	0.00265406	0.64	0.000388618	39.3471
rs16951275	T	C	0.775	0.0311	0.0037	1.91e-17	322098	15	68077168	T	C	0.77401	0.999095	-0.000378371	0.00157538	0.81	0.000337314	70.6508
rs17001654	C	G	0.8417	-0.0306	0.0053	7.76e-09	233722	4	77129568	C	G	0.853204	0.972952	0.000333838	0.00188673	0.86	0.000249523	33.3343
rs17024393	T	C	0.95833	-0.0658	0.0088	7.03e-14	297874	1	110154688	T	C	0.974168	0.987842	0.00138729	0.0041698	0.74	0.000345796	55.9096
rs17066856	T	C	0.8667	0.0395	0.0055	6.23e-13	319773	18	58049656	T	C	0.908795	0.992574	-0.000309628	0.00229697	0.89	0.000360515	51.5785
rs17094222	T	C	0.7917	-0.0249	0.0038	5.94e-11	321770	10	102395440	T	C	0.786819	0.991452	-0.00309489	0.00161637	0.056	0.000204493	42.937
rs17405819	T	C	0.6333	0.0224	0.0033	2.07e-11	322085	8	76806584	T	C	0.702136	0.99979	0.000333693	0.00144554	0.82	0.000233049	46.0753
rs17724992	A	G	0.6917	0.0194	0.0035	3.42e-08	319588	19	18454825	A	G	0.732783	0.990931	0.000115855	0.0014932	0.94	0.000160518	30.7233
rs1808579	C	T	0.525	0.0167	0.0031	4.17e-08	322032	18	21104888	C	T	0.514453	0.997885	0.000406701	0.00132169	0.76	0.000139096	29.0208
rs1928295	T	C	0.575	0.0188	0.0031	7.91e-10	321979	9	120378483	T	C	0.570078	0.999926	0.00087072	0.00133221	0.51	0.000172744	36.7784
rs2033732	T	C	0.2417	-0.0192	0.0035	4.89e-08	321406	8	85079709	T	C	0.256042	1	0.00293077	0.00151389	0.053	0.000135129	30.0931
rs205262	A	G	0.7333	-0.0221	0.0035	1.75e-10	315542	6	34563164	A	G	0.73161	0.99831	-0.000989641	0.00148702	0.51	0.000191038	39.8702
rs2112347	T	G	0.625	0.0261	0.0031	6.19e-17	322019	5	75015242	T	G	0.640957	1	-0.00177317	0.00137796	0.2	0.000319317	70.8855
rs2121279	C	T	0.8833	-0.0245	0.0044	2.31e-08	322065	2	143043285	C	T	0.874057	0.9906	0.000302633	0.0019945	0.88	0.000123749	31.0046
rs2176598	T	C	0.2	0.0198	0.0036	2.97e-08	316848	11	43864278	T	C	0.244807	1	-0.000519276	0.00153427	0.74	0.000125453	30.25
rs2207139	A	G	0.9	-0.0447	0.004	4.13e-29	322019	6	50845490	A	G	0.831529	0.999646	0.00139561	0.00176324	0.43	0.000359656	124.881
rs2245368	C	T	0.2417	0.0317	0.0057	3.19e-08	205675	7	76608143	C	T	0.167113	1	-0.0004248	0.00176712	0.81	0.000368355	30.9292
rs2287019	C	T	0.85	0.036	0.0042	4.59e-18	300921	19	46202172	C	T	0.817959	0.984631	-0.00137884	0.00171722	0.42	0.00033048	73.4694
rs2303223	G	A	0.625	0.0184	0.0031	3.67e-09	322046	16	31075175	G	A	0.626174	1	0.00176473	0.00136189	0.2	0.0001587	35.23
rs2365389	C	T	0.6583	0.02	0.0031	1.63e-10	316768	3	61236462	C	T	0.591145	0.994259	0.00109158	0.00134582	0.42	0.000179953	41.6233
rs2820292	A	C	0.4917	-0.0195	0.0031	1.83e-10	321707	1	201784287	A	C	0.432645	1	-0.00126482	0.00133095	0.34	0.000190073	39.5682
rs29941	A	G	0.3333	-0.0182	0.0033	2.41e-08	321970	19	34309532	A	G	0.326957	1	-0.00148485	0.00140993	0.29	0.00014721	30.4169
rs3101336	T	C	0.3509	-0.0334	0.0031	2.66e-26	316872	1	72751185	T	C	0.399141	1	-0.000503407	0.00134348	0.71	0.00050818	116.083
rs3736485	A	G	0.425	0.0176	0.0031	7.41e-09	321398	15	51748610	A	G	0.460494	0.994655	0.00205329	0.00132878	0.12	0.000151395	32.2331
rs3817334	C	T	0.55	-0.0262	0.0031	5.15e-17	321959	11	47650993	C	T	0.591833	1	0.00243518	0.0013412	0.069	0.000339788	71.4298
rs3849570	C	A	0.6333	-0.0188	0.0034	2.6e-08	284339	3	81792112	C	A	0.652002	0.999727	0.00166663	0.00138555	0.23	0.00016416	30.5744
rs3888190	C	A	0.6417	-0.0309	0.0031	3.14e-23	321930	16	28889486	C	A	0.598894	0.999932	-4.37e-05	0.00134561	0.97	0.000439062	99.3559
rs4256980	C	G	0.275	-0.0209	0.0031	2.9e-11	320028	11	8673939	C	G	0.344053	0.996063	-0.000574951	0.00139067	0.68	0.000174178	45.4537
rs4740619	T	C	0.5333	0.0179	0.0031	4.56e-09	321887	9	15634326	T	C	0.552162	0.998657	-0.00122039	0.00132926	0.36	0.000159494	33.3413
rs543874	A	G	0.7333	-0.0482	0.0039	2.62e-35	322008	1	177889480	A	G	0.791608	1	0.00243696	0.00162319	0.13	0.000908717	152.744
rs6477694	C	T	0.3583	0.0174	0.0031	2.67e-08	322048	9	111932342	C	T	0.35447	0.990418	-0.00151303	0.00138305	0.27	0.000139222	31.5047
rs6567160	T	C	0.7167	-0.0556	0.0036	3.93e-53	321958	18	57829135	T	C	0.766002	0.997773	0.000639312	0.00155924	0.68	0.00125535	238.531
rs657452	A	G	0.4167	0.0227	0.0031	5.48e-13	313651	1	49589847	A	G	0.389745	0.987417	0.00135191	0.00135718	0.32	0.000250494	53.6202
rs6656785	A	G	0.6167	-0.0217	0.0031	3.83e-12	321410	1	75005776	A	G	0.606932	0.995987	-0.00113171	0.00135029	0.4	0.000222619	49
rs6804842	A	G	0.425	-0.0185	0.0031	2.48e-09	321463	3	25106437	A	G	0.425355	0.991473	0.000302653	0.00133546	0.82	0.000167275	35.6139
rs7138803	G	A	0.5583	-0.0315	0.0031	8.15e-24	322092	12	50247468	G	A	0.631652	1	0.00109638	0.00136744	0.42	0.00048938	103.252
rs7141420	C	T	0.3833	-0.0235	0.0031	1.23e-14	321970	14	79899454	C	T	0.485244	0.984748	0.000694016	0.00132892	0.6	0.000261083	57.4662
rs758747	C	T	0.7333	-0.0225	0.0037	7.47e-10	308688	16	3627358	C	T	0.722494	0.975843	-0.000494105	0.00148956	0.74	0.000198016	36.9795
rs7599312	G	A	0.7083	0.022	0.0034	1.17e-10	322024	2	213413231	G	A	0.731615	0.978529	-0.00036078	0.00150139	0.81	0.0002	41.8685
rs7899106	A	G	0.95	-0.0395	0.0071	2.96e-08	321770	10	87410904	A	G	0.949212	0.986531	-0.000583634	0.00301735	0.85	0.000148224	30.9512
rs7903146	C	T	0.75	0.0234	0.0034	1.11e-11	322130	10	114758349	C	T	0.709573	1	5.59e-05	0.00145284	0.97	0.000205335	47.3668
rs879620	C	T	0.4083	-0.0244	0.004	1.06e-09	233835	16	4015729	C	T	0.384574	0.993348	0.000300212	0.00136117	0.83	0.000287667	37.21
rs9400239	T	C	0.3	-0.0188	0.0033	1.61e-08	321988	6	108977663	T	C	0.292633	0.994465	0.00144044	0.00145144	0.32	0.000148445	32.4555
rs9579083	G	C	0.7667	-0.0295	0.0047	3.46e-10	233807	13	28017270	G	C	0.81878	0.996371	1.12e-05	0.00171447	0.99	0.000311325	39.3957
rs9926784	T	C	0.7917	0.0265	0.0042	1.85e-10	316274	16	19941968	T	C	0.81661	1	0.00285428	0.00170484	0.094	0.000231618	39.8101

## Sheet: 4 WC_SNHL
rsid	wc_noneffectallele	wc_effectallele	info	wc_ma	wc_maf	wc_N	wc_beta	wc_se	pval	wc_EAF	hl_CHR	hl_position	hl_noneffectallele	hl_effectallele	hl_gene	hl_pval	hl_beta	hl_se	hl_EAF	R2	F
rs10803762	G	A	0.990402	G	0.320708	360564	0.0131595	0.00221917	3.03e-09	0.679292	2	160249365	G	A	ITGB6	0.0542	-0.02423	0.01259	0.707	7.54527e-05	35.1639
rs10938398	G	A	0.995335	A	0.433542	360564	0.0222358	0.00208922	1.89e-26	0.433542	4	45184122	G	A	GNPDA2	0.789	-0.00307	0.01149	0.472	0.000242848	113.276
rs11102802	C	T	0.999459	T	0.262833	360564	-0.013261	0.00234718	1.61e-08	0.262833	1	114499793	C	T	TRIM33	0.197	0.01683	0.01304	0.259	6.81441e-05	31.9198
rs114964326	G	A	0.978032	A	0.0295016	360564	-0.0387867	0.00615475	2.94e-10	0.0295016	2	145257661	G	A	ZEB2	0.794	0.01263	0.04831	0.014	8.61462e-05	39.7141
rs12037698	G	A	0.994295	A	0.141618	360564	-0.0182434	0.00296283	7.4e-10	0.141618	1	243421043	G	A	SDCCAG8	0.183	-0.02088	0.0157	0.157	8.09172e-05	37.9139
rs12049202	C	T	0.996576	T	0.199019	360564	0.019642	0.00258476	2.99e-14	0.199019	1	77501838	C	T	AK5	0.924	-0.00121	0.01278	0.284	0.000123004	57.7472
rs12096864	T	C	0.970986	C	0.118203	360564	0.0203551	0.00323381	3.09e-10	0.118203	1	209265796	T	C	CAMK1G	0.326	-0.01813	0.01844	0.109	8.63721e-05	39.6203
rs12140153	G	T	0.947242	T	0.0959662	360564	-0.0249204	0.00359387	4.09e-12	0.0959662	1	62114219	G	T	PATJ	0.274	0.02342	0.0214	0.0785	0.000107756	48.0823
rs12500459	G	A	1	A	0.130343	360564	0.0167966	0.00306501	4.25e-08	0.130343	4	3282613	G	A	RGS12	0.0238	0.04116	0.01821	0.112	6.396e-05	30.0316
rs12619178	C	T	0.999964	T	0.403183	360564	-0.0158649	0.00210379	4.67e-14	0.403183	2	100221695	C	T	LONRF2	0.557	-0.00685	0.01167	0.408	0.000121129	56.8683
rs12725767	A	G	0.998484	G	0.353831	360564	0.0121692	0.00216146	1.8e-08	0.353831	1	6615980	A	G	PHF13	0.992	-0.00012	0.01207	0.345	6.77167e-05	31.6978
rs13073568	G	T	0.999366	G	0.484592	360564	-0.0167735	0.00206404	4.43e-16	0.515408	3	94312995	G	T	NSUN3	0.745	-0.00376	0.01156	0.556	0.000140542	66.0406
rs13322435	A	G	0.989521	G	0.400687	360564	-0.0175818	0.00212021	1.11e-16	0.400687	3	157077679	A	G	LEKR1	0.222	-0.01486	0.01218	0.332	0.000148462	68.7652
rs13420048	C	A	0.989465	A	0.36186	360564	-0.01255	0.00215834	6.08e-09	0.36186	2	50524276	C	A	NRXN1	0.492	-0.00796	0.0116	0.428	7.27401e-05	33.8102
rs13423444	G	A	0.995367	A	0.138765	360564	0.0171083	0.00299187	1.08e-08	0.138765	2	154269131	G	A	GALNT13	0.824	-0.00437	0.01961	0.0938	6.99593e-05	32.6985
rs13427822	A	G	0.973061	G	0.272245	360564	-0.0158596	0.00234665	1.4e-11	0.272245	2	212549541	A	G	ERBB4	0.486	-0.00876	0.01257	0.305	9.96689e-05	45.676
rs1490382	A	G	0.999932	G	0.376246	360564	-0.0116176	0.00212857	4.82e-08	0.376246	1	195081396	A	G	KCNT2	0.57	0.00687	0.0121	0.338	6.33502e-05	29.7891
rs1598121	A	G	0.9991	G	0.364155	360564	0.0145	0.00214323	1.33e-11	0.364155	3	82645559	A	G	GBE1	0.308	-0.01284	0.01259	0.289	9.73652e-05	45.7718
rs1609303	T	A	0.990605	T	0.368918	360564	0.0163791	0.00214825	2.46e-14	0.631082	2	180702829	T	A	UBE2E3	0.223	-0.01457	0.01196	0.642	0.000124918	58.1314
rs17491275	T	G	0.980751	G	0.160359	360564	0.0189267	0.00284234	2.76e-11	0.160359	1	39206873	T	G	MACF1	0.41	0.01255	0.01523	0.172	9.64643e-05	44.3402
rs17639546	G	A	0.995206	A	0.149192	360564	-0.0167434	0.00289827	7.61e-09	0.149192	3	61265961	G	A	FHIT	0.123	-0.02554	0.01656	0.139	7.11696e-05	33.3741
rs1861410	C	T	0.990478	C	0.445513	360564	-0.0161947	0.00208652	8.41e-15	0.554487	2	58706456	C	T	FANCL	0.0194	-0.02739	0.01171	0.599	0.000129577	60.2422
rs1891216	T	G	0.990369	G	0.376498	360564	0.0119439	0.00214028	2.4e-08	0.376498	1	7668331	T	G	CAMTA1	0.735	-0.00394	0.01164	0.419	6.69766e-05	31.1423
rs189727255	G	A	0.989114	A	0.313902	360564	-0.0129615	0.00223545	6.71e-09	0.313902	1	33309749	G	A	A3GALT2	0.995	-7e-05	0.01215	0.335	7.23637e-05	33.6187
rs1973993	T	C	1	T	0.40113	360564	0.0148436	0.00210335	1.7e-12	0.59887	1	96478438	T	C	PTBP2	0.58	-0.0065	0.01173	0.607	0.000105859	49.803
rs2015769	A	G	0.98423	G	0.48183	360564	-0.0114178	0.00207609	3.81e-08	0.48183	2	113200060	A	G	PSD4	0.828	0.00252	0.01162	0.416	6.5097e-05	30.2463
rs2192527	A	G	0.997429	G	0.463462	360564	0.0159188	0.00207696	1.8e-14	0.463462	4	18328201	A	G	LCORL	0.433	-0.00927	0.01182	0.376	0.000126027	58.7441
rs241460	A	G	0.997759	A	0.318124	360564	-0.0184931	0.00221404	6.7e-17	0.681876	1	49317100	A	G	AGBL4	0.221	0.01449	0.01183	0.622	0.000148372	69.7668
rs2433733	G	A	0.99696	G	0.319277	360564	-0.0165727	0.00221619	7.56e-14	0.680723	2	229951987	G	A	FBXO36	0.221	0.01529	0.01248	0.697	0.000119386	55.9207
rs2455821	C	A	0.992858	A	0.27142	360564	0.0149099	0.00232397	1.4e-10	0.27142	3	15640433	C	A	BTD	0.585	0.00726	0.01329	0.245	8.79222e-05	41.1612
rs2503185	A	G	0.986557	G	0.469209	360564	-0.013362	0.00208265	1.4e-10	0.469209	1	65995718	A	G	PDE4B	0.276	-0.01258	0.01155	0.434	8.8933e-05	41.1633
rs2613497	A	T	0.999302	A	0.193894	360564	0.0248533	0.00261199	1.83e-21	0.806106	1	72288142	A	T	NEGR1	0.831	-0.00351	0.01647	0.859	0.000193088	90.5368
rs2678204	T	G	0.994817	G	0.342871	360564	0.0179109	0.00217868	2.02e-16	0.342871	1	201831383	T	G	IPO9	0.806	-0.00308	0.01259	0.296	0.000144559	67.5846
rs2861692	T	C	0.996749	C	0.27533	360564	-0.0161723	0.00231178	2.65e-12	0.27533	2	67611587	T	C	ETAA1	0.308	-0.01289	0.01265	0.289	0.000104368	48.9385
rs309535	A	G	0.996029	A	0.164347	360564	-0.0165171	0.00278703	3.1e-09	0.835653	1	22972727	A	G	LACTBL1	0.114	-0.0283	0.01791	0.885	7.49351e-05	35.1224
rs376422625	T	C	0.986287	C	0.27344	360564	0.0183827	0.00233263	3.27e-15	0.27344	3	131901855	T	C	CPNE4	0.64	-0.00608	0.013	0.264	0.000134271	62.105
rs3935032	C	T	0.96421	T	0.377303	360564	-0.015383	0.00216402	1.17e-12	0.377303	1	1628814	C	T	MIB2	0.355	0.0114	0.01233	0.354	0.000111193	50.5312
rs41279738	T	G	0.98765	G	0.0259853	360564	0.0479932	0.00651941	1.82e-13	0.0259853	1	109539929	T	G	GPR61	0.371	0.0221	0.02471	0.0568	0.000116596	54.193
rs4482463	C	A	0.985924	C	0.0760074	360564	-0.0273631	0.00390609	2.47e-12	0.923993	2	204511186	C	A	PARD3B	0.777	0.00686	0.02426	0.94	0.000105168	49.0734
rs4668314	G	T	0.991337	G	0.390117	360564	-0.0133681	0.00212334	3.06e-10	0.609883	2	170774748	G	T	ERICH2	0.612	-0.00608	0.01197	0.64	8.50376e-05	39.637
rs4858221	C	G	0.980142	G	0.394578	360564	-0.0120915	0.00213218	1.42e-08	0.394578	3	20530401	C	G	SGO1	0.0548	-0.02316	0.01206	0.349	6.98524e-05	32.1597
rs539515	A	C	0.999777	C	0.207083	360564	0.0360351	0.00254654	1.9e-45	0.207083	1	177919890	A	C	SEC16B	0.952	-0.00091	0.01495	0.179	0.000426436	200.24
rs59815219	C	T	0.998146	T	0.495844	360564	0.0116708	0.00206619	1.62e-08	0.495844	3	196269317	C	T	PCYT1A,RP11-447L10.1	0.482	0.00808	0.01149	0.456	6.80991e-05	31.9051
rs61813324	C	T	0.966354	T	0.13558	360564	0.0200828	0.00306082	5.34e-11	0.13558	1	156080086	C	T	MEX3A	0.964	-0.00072	0.01591	0.158	9.45364e-05	43.05
rs61826867	A	G	0.998422	G	0.109861	360564	0.0189932	0.00329934	8.59e-09	0.109861	1	174408297	A	G	RABGAP1L	0.316	0.02098	0.02094	0.0826	7.0555e-05	33.1392
rs62246314	G	A	0.997955	A	0.101544	360564	0.0210019	0.00341863	8.09e-10	0.101544	3	9462415	G	A	SETD5	0.437	-0.0182	0.02341	0.064	8.04819e-05	37.741
rs62261725	A	G	0.994851	G	0.327821	360564	-0.0179441	0.00220299	3.8e-16	0.327821	3	85849476	A	G	CADM2	0.365	0.01079	0.01191	0.362	0.000141904	66.3465
rs6711584	G	A	0.986916	A	0.452087	360564	0.0119311	0.00208303	1.02e-08	0.452087	2	103805234	G	A	TMEM182	0.185	-0.01528	0.01151	0.456	7.0522e-05	32.8073
rs6751993	A	G	0.971802	A	0.17197	360564	0.0413568	0.00277216	2.58e-50	0.82803	2	635864	A	G	TMEM18	0.933	-0.0013	0.0155	0.837	0.000487105	222.565
rs6780459	A	T	0.996854	A	0.253514	360564	0.0134751	0.00237432	1.38e-08	0.746486	3	104905261	A	T	ALCAM	0.0429	-0.02839	0.01402	0.788	6.87255e-05	32.2096
rs6790206	A	G	0.999904	A	0.459876	360564	0.0123419	0.00206396	2.24e-09	0.540124	3	161716919	A	G	OTOL1	0.241	-0.01344	0.01146	0.478	7.56708e-05	35.757
rs6792892	T	C	0.999732	T	0.466581	360564	0.0197108	0.00206807	1.57e-21	0.533419	3	49958085	T	C	RBM6	0.132	0.01731	0.01149	0.461	0.00019339	90.8402
rs72844755	A	C	0.998977	C	0.0793215	360564	0.0210587	0.00381577	3.41e-08	0.0793215	2	132704292	A	C	NCKAP5	0.286	-0.02054	0.01924	0.0987	6.47727e-05	30.4578
rs72917544	G	A	0.983274	A	0.186054	360564	-0.016228	0.00266883	1.2e-09	0.186054	2	174376838	G	A	CIR1	0.438	-0.01279	0.01651	0.142	7.97617e-05	36.9733
rs73140125	A	G	0.981028	G	0.130194	360564	-0.0189875	0.00309011	8.02e-10	0.130194	3	88015251	A	G	HTR1F	0.993	-0.00016	0.01771	0.119	8.16543e-05	37.7561
rs73213484	A	T	0.995438	T	0.139522	360564	-0.018373	0.00298363	7.38e-10	0.139522	4	28487717	A	T	STIM2	0.653	0.00728	0.01621	0.147	8.10537e-05	37.9202
rs73985439	A	C	0.993132	C	0.307341	360564	0.0135509	0.00224271	1.52e-09	0.307341	2	211434524	A	C	ERBB4	0.447	0.00949	0.01249	0.303	7.81819e-05	36.5082
rs75641275	A	C	0.996373	C	0.144124	360564	0.0199084	0.00294153	1.31e-11	0.144124	1	97861577	A	C	DPYD	0.35	0.01284	0.01373	0.224	9.778e-05	45.8064
rs7593917	A	G	0.996734	A	0.449353	360564	0.0116896	0.00207701	1.82e-08	0.550647	2	203066289	A	G	NBEAL1	0.379	0.01015	0.01154	0.45	6.76223e-05	31.6754
rs76286777	T	C	0.996863	C	0.219344	360564	0.0252665	0.00249519	4.26e-24	0.219344	2	24972708	T	C	DNAJC27	0.83	0.00357	0.01664	0.136	0.000218628	102.538
rs7653249	C	G	0.995197	C	0.249502	360564	0.0177474	0.00238897	1.1e-13	0.750498	3	136286950	C	G	PCCB	0.0866	0.02721	0.01588	0.846	0.000117957	55.1884
rs77165542	C	T	0.977076	T	0.0354311	360564	-0.0709793	0.00565007	3.45e-36	0.0354311	2	430975	C	T	FAM150B	0.58	0.02435	0.04394	0.0173	0.000344359	157.818
rs815163	T	C	0.998709	T	0.438559	360564	-0.0132726	0.00207937	1.74e-10	0.561441	1	190325596	T	C	BRINP3	0.95	0.00072	0.01148	0.472	8.67509e-05	40.7426
rs8192675	T	C	1	C	0.287545	360564	0.0162808	0.00227857	9e-13	0.287545	3	171007094	T	C	SLC2A2	0.973	0.00044	0.01296	0.264	0.000108604	51.0536
rs848635	C	T	0.996121	T	0.381003	360564	0.0136838	0.00212838	1.28e-10	0.381003	2	36567173	C	T	FEZ2	0.128	-0.01769	0.01161	0.434	8.83203e-05	41.3347
rs869400	T	G	0.990326	T	0.185095	360564	0.0199228	0.0026649	7.68e-14	0.814905	3	186108951	T	G	DGKG,ETV5	0.899	-0.00197	0.01556	0.838	0.000119738	55.8906
rs9289630	G	C	0.989627	C	0.390778	360564	0.0150948	0.00212547	1.23e-12	0.390778	3	141459828	G	C	ZBTB38	0.21	-0.01548	0.01233	0.312	0.00010849	50.4365
rs9435341	T	C	0.987161	T	0.344774	360564	-0.0143688	0.00218903	5.24e-11	0.655226	1	107074019	T	C	PRMT6	0.421	0.01014	0.01259	0.705	9.32817e-05	43.0861
rs955407	C	T	0.993173	T	0.169902	360564	-0.015532	0.00275755	1.78e-08	0.169902	1	90732152	C	T	BARHL2	0.99	-0.00021	0.01766	0.119	6.80476e-05	31.7255
rs980183	G	A	0.995931	G	0.398725	360564	-0.0162207	0.002114	1.68e-14	0.601275	2	59084401	G	A	FANCL	0.555	-0.00692	0.01172	0.609	0.000126158	58.8748
rs9867068	C	G	0.996553	G	0.245467	360564	0.0168342	0.0023994	2.29e-12	0.245467	3	35632756	C	G	ARPP21	0.572	-0.00769	0.01362	0.233	0.000104975	49.2243
rs9968060	C	T	0.959585	C	0.354746	360564	0.0154272	0.0021962	2.15e-12	0.645254	3	62485607	C	T	CADPS	0.963	0.00055	0.01205	0.638	0.000108956	49.3436

## Sheet: 5 WC_NIHL
rsid	WC_noneffectallele	WC_effectallele	info	WC_ma	WC_maf	WC_N	WC_beta	WC_se	pval	WC_EAF	hl_CHR	hl_position	hl_noneffectallele	hl_effectallele	hl_gene	hl_pval	hl_beta	hl_se	hl_EAF	R2	F
rs10803762	G	A	0.990402	G	0.320708	360564	0.0131595	0.00221917	3.03e-09	0.679292	2	160249365	G	A	ITGB6	0.165	-0.08499	0.06124	0.707	7.54527e-05	35.1639
rs10938398	G	A	0.995335	A	0.433542	360564	0.0222358	0.00208922	1.89e-26	0.433542	4	45184122	G	A	GNPDA2	0.0325	0.11966	0.05597	0.472	0.000242848	113.276
rs11102802	C	T	0.999459	T	0.262833	360564	-0.013261	0.00234718	1.61e-08	0.262833	1	114499793	C	T	TRIM33	0.492	0.04356	0.06337	0.259	6.81441e-05	31.9198
rs114964326	G	A	0.978032	A	0.0295016	360564	-0.0387867	0.00615475	2.94e-10	0.0295016	2	145257661	G	A	ZEB2	0.336	-0.22448	0.23339	0.014	8.61462e-05	39.7141
rs12037698	G	A	0.994295	A	0.141618	360564	-0.0182434	0.00296283	7.4e-10	0.141618	1	243421043	G	A	SDCCAG8	0.566	0.04361	0.07606	0.157	8.09172e-05	37.9139
rs12049202	C	T	0.996576	T	0.199019	360564	0.019642	0.00258476	2.99e-14	0.199019	1	77501838	C	T	AK5	0.305	0.06404	0.06243	0.284	0.000123004	57.7472
rs12096864	T	C	0.970986	C	0.118203	360564	0.0203551	0.00323381	3.09e-10	0.118203	1	209265796	T	C	CAMK1G	0.752	-0.02831	0.08964	0.108	8.63721e-05	39.6203
rs12140153	G	T	0.947242	T	0.0959662	360564	-0.0249204	0.00359387	4.09e-12	0.0959662	1	62114219	G	T	PATJ	0.683	0.0427	0.10456	0.0785	0.000107756	48.0823
rs12500459	G	A	1	A	0.130343	360564	0.0167966	0.00306501	4.25e-08	0.130343	4	3282613	G	A	RGS12	0.926	0.00825	0.08903	0.111	6.396e-05	30.0316
rs12619178	C	T	0.999964	T	0.403183	360564	-0.0158649	0.00210379	4.67e-14	0.403183	2	100221695	C	T	LONRF2	0.935	-0.00464	0.05689	0.408	0.000121129	56.8683
rs12725767	A	G	0.998484	G	0.353831	360564	0.0121692	0.00216146	1.8e-08	0.353831	1	6615980	A	G	PHF13	0.0937	0.09866	0.05886	0.345	6.77167e-05	31.6978
rs13073568	G	T	0.999366	G	0.484592	360564	-0.0167735	0.00206404	4.43e-16	0.515408	3	94312995	G	T	NSUN3	0.482	-0.03953	0.05624	0.556	0.000140542	66.0406
rs13322435	A	G	0.989521	G	0.400687	360564	-0.0175818	0.00212021	1.11e-16	0.400687	3	157077679	A	G	LEKR1	0.996	0.00026	0.05896	0.332	0.000148462	68.7652
rs13420048	C	A	0.989465	A	0.36186	360564	-0.01255	0.00215834	6.08e-09	0.36186	2	50524276	C	A	NRXN1	0.268	0.06236	0.05631	0.428	7.27401e-05	33.8102
rs13423444	G	A	0.995367	A	0.138765	360564	0.0171083	0.00299187	1.08e-08	0.138765	2	154269131	G	A	GALNT13	0.438	0.07349	0.09467	0.0942	6.99593e-05	32.6985
rs13427822	A	G	0.973061	G	0.272245	360564	-0.0158596	0.00234665	1.4e-11	0.272245	2	212549541	A	G	ERBB4	0.438	0.04746	0.06119	0.305	9.96689e-05	45.676
rs1490382	A	G	0.999932	G	0.376246	360564	-0.0116176	0.00212857	4.82e-08	0.376246	1	195081396	A	G	KCNT2	0.461	-0.04341	0.05892	0.338	6.33502e-05	29.7891
rs1598121	A	G	0.9991	G	0.364155	360564	0.0145	0.00214323	1.33e-11	0.364155	3	82645559	A	G	GBE1	0.0581	0.11617	0.06131	0.289	9.73652e-05	45.7718
rs1609303	T	A	0.990605	T	0.368918	360564	0.0163791	0.00214825	2.46e-14	0.631082	2	180702829	T	A	UBE2E3	0.531	0.0364	0.05807	0.642	0.000124918	58.1314
rs17491275	T	G	0.980751	G	0.160359	360564	0.0189267	0.00284234	2.76e-11	0.160359	1	39206873	T	G	MACF1	0.659	-0.03236	0.07336	0.172	9.64643e-05	44.3402
rs17639546	G	A	0.995206	A	0.149192	360564	-0.0167434	0.00289827	7.61e-09	0.149192	3	61265961	G	A	FHIT	0.052	0.15564	0.08009	0.139	7.11696e-05	33.3741
rs1861410	C	T	0.990478	C	0.445513	360564	-0.0161947	0.00208652	8.41e-15	0.554487	2	58706456	C	T	FANCL	0.928	-0.00511	0.05687	0.599	0.000129577	60.2422
rs1891216	T	G	0.990369	G	0.376498	360564	0.0119439	0.00214028	2.4e-08	0.376498	1	7668331	T	G	CAMTA1	0.429	-0.04482	0.05671	0.419	6.69766e-05	31.1423
rs189727255	G	A	0.989114	A	0.313902	360564	-0.0129615	0.00223545	6.71e-09	0.313902	1	33309749	G	A	A3GALT2	0.95	0.00372	0.05926	0.335	7.23637e-05	33.6187
rs1973993	T	C	1	T	0.40113	360564	0.0148436	0.00210335	1.7e-12	0.59887	1	96478438	T	C	PTBP2	0.555	0.03355	0.05685	0.607	0.000105859	49.803
rs2015769	A	G	0.98423	G	0.48183	360564	-0.0114178	0.00207609	3.81e-08	0.48183	2	113200060	A	G	PSD4	0.881	0.00843	0.05656	0.416	6.5097e-05	30.2463
rs2192527	A	G	0.997429	G	0.463462	360564	0.0159188	0.00207696	1.8e-14	0.463462	4	18328201	A	G	LCORL	0.155	0.08159	0.05736	0.376	0.000126027	58.7441
rs241460	A	G	0.997759	A	0.318124	360564	-0.0184931	0.00221404	6.7e-17	0.681876	1	49317100	A	G	AGBL4	0.813	-0.0136	0.05743	0.623	0.000148372	69.7668
rs2433733	G	A	0.99696	G	0.319277	360564	-0.0165727	0.00221619	7.56e-14	0.680723	2	229951987	G	A	FBXO36	0.0413	-0.12363	0.06058	0.697	0.000119386	55.9207
rs2455821	C	A	0.992858	A	0.27142	360564	0.0149099	0.00232397	1.4e-10	0.27142	3	15640433	C	A	BTD	0.0664	-0.11879	0.0647	0.245	8.79222e-05	41.1612
rs2503185	A	G	0.986557	G	0.469209	360564	-0.013362	0.00208265	1.4e-10	0.469209	1	65995718	A	G	PDE4B	0.651	0.02541	0.05624	0.434	8.8933e-05	41.1633
rs2613497	A	T	0.999302	A	0.193894	360564	0.0248533	0.00261199	1.83e-21	0.806106	1	72288142	A	T	NEGR1	0.345	0.07569	0.08008	0.859	0.000193088	90.5368
rs2678204	T	G	0.994817	G	0.342871	360564	0.0179109	0.00217868	2.02e-16	0.342871	1	201831383	T	G	IPO9	0.835	0.01267	0.0609	0.296	0.000144559	67.5846
rs2861692	T	C	0.996749	C	0.27533	360564	-0.0161723	0.00231178	2.65e-12	0.27533	2	67611587	T	C	ETAA1	0.255	0.06984	0.06135	0.289	0.000104368	48.9385
rs309535	A	G	0.996029	A	0.164347	360564	-0.0165171	0.00278703	3.1e-09	0.835653	1	22972727	A	G	LACTBL1	0.599	-0.04624	0.08796	0.885	7.49351e-05	35.1224
rs376422625	T	C	0.986287	C	0.27344	360564	0.0183827	0.00233263	3.27e-15	0.27344	3	131901855	T	C	CPNE4	0.218	-0.07776	0.06317	0.264	0.000134271	62.105
rs3935032	C	T	0.96421	T	0.377303	360564	-0.015383	0.00216402	1.17e-12	0.377303	1	1628814	C	T	MIB2	0.87	-0.00986	0.06003	0.354	0.000111193	50.5312
rs41279738	T	G	0.98765	G	0.0259853	360564	0.0479932	0.00651941	1.82e-13	0.0259853	1	109539929	T	G	GPR61	0.527	-0.07616	0.1203	0.0569	0.000116596	54.193
rs4482463	C	A	0.985924	C	0.0760074	360564	-0.0273631	0.00390609	2.47e-12	0.923993	2	204511186	C	A	PARD3B	0.953	0.00694	0.11866	0.94	0.000105168	49.0734
rs4668314	G	T	0.991337	G	0.390117	360564	-0.0133681	0.00212334	3.06e-10	0.609883	2	170774748	G	T	ERICH2	0.0259	0.12937	0.05809	0.641	8.50376e-05	39.637
rs4858221	C	G	0.980142	G	0.394578	360564	-0.0120915	0.00213218	1.42e-08	0.394578	3	20530401	C	G	SGO1	0.508	-0.03882	0.05864	0.349	6.98524e-05	32.1597
rs539515	A	C	0.999777	C	0.207083	360564	0.0360351	0.00254654	1.9e-45	0.207083	1	177919890	A	C	SEC16B	0.729	0.02514	0.07244	0.179	0.000426436	200.24
rs59815219	C	T	0.998146	T	0.495844	360564	0.0116708	0.00206619	1.62e-08	0.495844	3	196269317	C	T	PCYT1A,RP11-447L10.1	0.325	0.05492	0.05583	0.456	6.80991e-05	31.9051
rs61813324	C	T	0.966354	T	0.13558	360564	0.0200828	0.00306082	5.34e-11	0.13558	1	156080086	C	T	MEX3A	0.259	-0.08768	0.07769	0.158	9.45364e-05	43.05
rs61826867	A	G	0.998422	G	0.109861	360564	0.0189932	0.00329934	8.59e-09	0.109861	1	174408297	A	G	RABGAP1L	0.991	-0.00114	0.10231	0.0827	7.0555e-05	33.1392
rs62246314	G	A	0.997955	A	0.101544	360564	0.0210019	0.00341863	8.09e-10	0.101544	3	9462415	G	A	SETD5	0.943	0.00822	0.11416	0.064	8.04819e-05	37.741
rs62261725	A	G	0.994851	G	0.327821	360564	-0.0179441	0.00220299	3.8e-16	0.327821	3	85849476	A	G	CADM2	0.257	-0.06574	0.05797	0.362	0.000141904	66.3465
rs6711584	G	A	0.986916	A	0.452087	360564	0.0119311	0.00208303	1.02e-08	0.452087	2	103805234	G	A	TMEM182	0.571	-0.03173	0.05601	0.455	7.0522e-05	32.8073
rs6751993	A	G	0.971802	A	0.17197	360564	0.0413568	0.00277216	2.58e-50	0.82803	2	635864	A	G	TMEM18	0.434	-0.05928	0.07578	0.837	0.000487105	222.565
rs6780459	A	T	0.996854	A	0.253514	360564	0.0134751	0.00237432	1.38e-08	0.746486	3	104905261	A	T	ALCAM	0.62	-0.0339	0.06837	0.789	6.87255e-05	32.2096
rs6790206	A	G	0.999904	A	0.459876	360564	0.0123419	0.00206396	2.24e-09	0.540124	3	161716919	A	G	OTOL1	0.0826	-0.09682	0.05577	0.478	7.56708e-05	35.757
rs6792892	T	C	0.999732	T	0.466581	360564	0.0197108	0.00206807	1.57e-21	0.533419	3	49958085	T	C	RBM6	0.205	-0.07075	0.05585	0.461	0.00019339	90.8402
rs72844755	A	C	0.998977	C	0.0793215	360564	0.0210587	0.00381577	3.41e-08	0.0793215	2	132704292	A	C	NCKAP5	0.952	-0.00564	0.0939	0.0985	6.47727e-05	30.4578
rs72917544	G	A	0.983274	A	0.186054	360564	-0.016228	0.00266883	1.2e-09	0.186054	2	174376838	G	A	CIR1	0.293	0.08433	0.08016	0.142	7.97617e-05	36.9733
rs73140125	A	G	0.981028	G	0.130194	360564	-0.0189875	0.00309011	8.02e-10	0.130194	3	88015251	A	G	HTR1F	0.242	0.10048	0.08583	0.119	8.16543e-05	37.7561
rs73213484	A	T	0.995438	T	0.139522	360564	-0.018373	0.00298363	7.38e-10	0.139522	4	28487717	A	T	STIM2	0.386	-0.06836	0.07893	0.147	8.10537e-05	37.9202
rs73985439	A	C	0.993132	C	0.307341	360564	0.0135509	0.00224271	1.52e-09	0.307341	2	211434524	A	C	ERBB4	0.0763	0.10748	0.06064	0.303	7.81819e-05	36.5082
rs75641275	A	C	0.996373	C	0.144124	360564	0.0199084	0.00294153	1.31e-11	0.144124	1	97861577	A	C	DPYD	0.895	0.00881	0.06678	0.224	9.778e-05	45.8064
rs7593917	A	G	0.996734	A	0.449353	360564	0.0116896	0.00207701	1.82e-08	0.550647	2	203066289	A	G	NBEAL1	0.917	-0.00582	0.05608	0.45	6.76223e-05	31.6754
rs76286777	T	C	0.996863	C	0.219344	360564	0.0252665	0.00249519	4.26e-24	0.219344	2	24972708	T	C	DNAJC27	0.337	-0.07842	0.08169	0.136	0.000218628	102.538
rs7653249	C	G	0.995197	C	0.249502	360564	0.0177474	0.00238897	1.1e-13	0.750498	3	136286950	C	G	PCCB	0.229	-0.09285	0.07718	0.846	0.000117957	55.1884
rs77165542	C	T	0.977076	T	0.0354311	360564	-0.0709793	0.00565007	3.45e-36	0.0354311	2	430975	C	T	FAM150B	0.874	0.03353	0.21222	0.0173	0.000344359	157.818
rs815163	T	C	0.998709	T	0.438559	360564	-0.0132726	0.00207937	1.74e-10	0.561441	1	190325596	T	C	BRINP3	0.378	-0.04919	0.05578	0.471	8.67509e-05	40.7426
rs8192675	T	C	1	C	0.287545	360564	0.0162808	0.00227857	9e-13	0.287545	3	171007094	T	C	SLC2A2	0.3	0.06527	0.06301	0.264	0.000108604	51.0536
rs848635	C	T	0.996121	T	0.381003	360564	0.0136838	0.00212838	1.28e-10	0.381003	2	36567173	C	T	FEZ2	0.0733	-0.10099	0.05639	0.434	8.83203e-05	41.3347
rs869400	T	G	0.990326	T	0.185095	360564	0.0199228	0.0026649	7.68e-14	0.814905	3	186108951	T	G	DGKG,ETV5	0.916	-0.00805	0.0759	0.838	0.000119738	55.8906
rs9289630	G	C	0.989627	C	0.390778	360564	0.0150948	0.00212547	1.23e-12	0.390778	3	141459828	G	C	ZBTB38	0.256	-0.06813	0.06003	0.312	0.00010849	50.4365
rs9435341	T	C	0.987161	T	0.344774	360564	-0.0143688	0.00218903	5.24e-11	0.655226	1	107074019	T	C	PRMT6	0.251	-0.07025	0.06114	0.705	9.32817e-05	43.0861
rs955407	C	T	0.993173	T	0.169902	360564	-0.015532	0.00275755	1.78e-08	0.169902	1	90732152	C	T	BARHL2	0.922	0.00827	0.0849	0.12	6.80476e-05	31.7255
rs980183	G	A	0.995931	G	0.398725	360564	-0.0162207	0.002114	1.68e-14	0.601275	2	59084401	G	A	FANCL	0.519	-0.03667	0.05693	0.609	0.000126158	58.8748
rs9867068	C	G	0.996553	G	0.245467	360564	0.0168342	0.0023994	2.29e-12	0.245467	3	35632756	C	G	ARPP21	0.494	0.04569	0.06682	0.233	0.000104975	49.2243
rs9968060	C	T	0.959585	C	0.354746	360564	0.0154272	0.0021962	2.15e-12	0.645254	3	62485607	C	T	CADPS	0.536	-0.03633	0.05876	0.638	0.000108956	49.3436

## Sheet: 6 WC_ARHI
rsid	WC_effectallele	WC_noneffectallele	WC_EAF	WC_beta	WC_se	pval	WC_N	hl_CHR	hl_position	hl_effectallele	hl_noneffectallele	hl_EAF	hl_info	hl_beta	hl_se	hl_pval	R2	F
rs10132280	C	A	0.6667	0.022	0.0037	2.2e-09	231985	14	25928179	C	A	0.697997	0.988362	-0.00206793	0.00144647	0.15	0.0002151	35.3543
rs10767658	C	G	0.3583	0.031	0.0037	3.3e-17	225754	11	27672252	C	G	0.316385	0.999595	0.00442738	0.00141863	0.0018	0.000441908	70.1972
rs10840100	A	G	0.275	-0.02	0.0035	5.4e-09	232029	11	8669437	A	G	0.34339	0.997528	-0.000631292	0.00139022	0.65	0.0001595	32.6531
rs10938397	A	G	0.5667	-0.032	0.0035	6.1e-20	231679	4	45182527	A	G	0.565554	1	0.000372629	0.00133445	0.78	0.000502889	83.5918
rs10968576	A	G	0.7083	-0.025	0.0036	1.2e-11	232050	9	28414339	A	G	0.67694	1	-0.000113313	0.00140694	0.94	0.000258264	48.2253
rs11165623	G	A	0.5167	-0.02	0.0034	5.2e-09	232057	1	96893000	G	A	0.493881	0.995521	-0.00261414	0.00131958	0.048	0.000199777	34.6021
rs12429545	G	A	0.9	-0.031	0.0052	2.5e-09	222998	13	54102206	G	A	0.870111	0.978792	0.00188486	0.00197938	0.34	0.00017298	35.5399
rs1421085	T	C	0.55	-0.074	0.0035	6.1e-101	229803	16	53800954	T	C	0.597383	1	0.00776758	0.00134479	7.6e-09	0.00271062	447.02
rs1516725	T	C	0.0917	-0.031	0.0051	1.7e-09	230610	3	185824004	T	C	0.136496	0.992055	-0.000909497	0.00192853	0.64	0.000160086	36.9473
rs16894959	T	C	0.9	-0.026	0.0048	3.4e-08	230687	6	34825662	T	C	0.859644	1	-0.00133662	0.00189443	0.48	0.00012168	29.3403
rs16996700	T	C	0.7	0.023	0.0037	1.5e-09	231903	20	50981945	T	C	0.716508	0.997226	0.00169106	0.00146691	0.25	0.00022218	38.6413
rs17066856	T	C	0.8667	0.037	0.006	9e-10	230221	18	58049656	T	C	0.908795	0.992574	-0.000309628	0.00229697	0.89	0.000316324	38.0278
rs17381664	T	C	0.575	-0.022	0.0035	4.2e-10	232022	1	78048331	T	C	0.587627	0.99456	-0.000988882	0.0013411	0.46	0.000236555	39.5102
rs2112347	T	G	0.625	0.025	0.0035	3.2e-13	232028	5	75015242	T	G	0.640957	1	-0.00177317	0.00137796	0.2	0.000292969	51.0204
rs2287019	C	T	0.85	0.035	0.0046	1.7e-14	217525	19	46202172	C	T	0.817959	0.984631	-0.00137884	0.00171722	0.42	0.000312375	57.8922
rs2293576	G	A	0.6333	0.022	0.0036	9.4e-10	226024	11	47434986	G	A	0.669151	0.996197	-0.00398897	0.00140355	0.0045	0.0002248	37.3457
rs2325036	A	C	0.5917	0.023	0.0035	2.1e-11	232048	3	85819412	A	C	0.623158	0.993007	-0.000413905	0.00136296	0.76	0.000255603	43.1837
rs2489623	A	C	0.4417	-0.019	0.0034	3.4e-08	231857	6	127455821	A	C	0.463414	0.998169	-0.00138273	0.0013241	0.3	0.000178046	31.2284
rs2531992	A	G	0.1667	-0.028	0.0048	3e-09	232034	16	4021734	A	G	0.154383	0.991289	0.0029789	0.00182866	0.1	0.000217813	34.0278
rs2820292	A	C	0.4917	-0.019	0.0034	2.4e-08	231899	1	201784287	A	C	0.432645	1	-0.00126482	0.00133095	0.34	0.00018045	31.2284
rs3127553	G	A	0.3667	0.023	0.0035	1.6e-10	231815	1	49438005	G	A	0.362155	0.999122	0.000762798	0.00136925	0.58	0.000245701	43.1837
rs3849570	C	A	0.6333	-0.021	0.0038	2.2e-08	196103	3	81792112	C	A	0.652002	0.999727	0.00166663	0.00138555	0.23	0.000204828	30.5402
rs4776970	A	T	0.6583	0.02	0.0035	2.3e-08	230989	15	68080886	A	T	0.643168	1	0.00129508	0.0013763	0.35	0.000179953	32.6531
rs6163	C	A	0.6083	-0.019	0.0035	3.7e-08	225708	10	104596924	C	A	0.626198	1	-0.00285048	0.0013648	0.037	0.000172032	29.4694
rs633715	T	C	0.7333	-0.043	0.0043	3.3e-23	218883	1	177852580	T	C	0.786281	1	0.00216534	0.00160776	0.18	0.000723222	100
rs6440003	G	A	0.5167	-0.021	0.0034	2.9e-10	231985	3	141094209	G	A	0.553492	1	0.000158242	0.00132628	0.91	0.000220254	38.1488
rs6545714	G	A	0.375	0.022	0.0035	1.9e-10	232046	2	59307725	G	A	0.398767	0.994954	0.00175191	0.00134793	0.19	0.000226875	39.5102
rs6567160	T	C	0.7167	-0.048	0.004	2.6e-33	231894	18	57829135	T	C	0.766002	0.997773	0.000639312	0.00155924	0.68	0.000935613	144
rs6755502	T	C	0.125	-0.051	0.0045	2e-30	231849	2	635721	T	C	0.171244	0.999974	0.00134612	0.00174765	0.44	0.000568969	128.444
rs7138803	G	A	0.5583	-0.028	0.0035	1.6e-15	232059	12	50247468	G	A	0.631652	1	0.00109638	0.00136744	0.42	0.000386671	64
rs7144011	G	T	0.725	-0.033	0.0041	9.4e-16	232007	14	79940383	G	T	0.777862	0.996051	-0.00198359	0.00159008	0.21	0.000434239	64.7829
rs7239883	G	A	0.3167	0.021	0.0035	2.3e-09	231731	18	40147671	G	A	0.378493	0.993979	0.0013182	0.00136635	0.33	0.000190866	36
rs749671	G	A	0.625	0.019	0.0035	3.2e-08	232060	16	31088347	G	A	0.628728	1	0.00191694	0.00136404	0.16	0.000169219	29.4694
rs7498665	A	G	0.6417	-0.034	0.0035	1.4e-22	230193	16	28883241	A	G	0.597925	1	-9.88e-05	0.00134721	0.94	0.000531578	94.3673
rs7531118	T	C	0.3917	-0.027	0.0035	1.5e-14	231912	1	72837239	T	C	0.468925	0.978484	-0.000645662	0.00132968	0.63	0.000347399	59.5102
rs7550711	C	T	0.9661	-0.058	0.0098	3.4e-09	212149	1	110082886	C	T	0.974062	0.987478	0.000897182	0.00416569	0.83	0.000220347	35.0271
rs7903146	C	T	0.75	0.022	0.0037	3.9e-09	232078	10	114758349	C	T	0.709573	1	5.59e-05	0.00145284	0.97	0.0001815	35.3543
rs806794	A	G	0.725	0.022	0.0037	2.1e-09	225694	6	26200677	A	G	0.731641	1	-0.00312399	0.00148832	0.036	0.000192995	35.3543
rs929641	A	G	0.6167	0.021	0.0034	1.2e-09	231976	2	58792377	A	G	0.583622	0.996927	0.000604187	0.00133736	0.65	0.000208488	38.1488
rs9400239	T	C	0.3	-0.024	0.0036	1.9e-11	232015	6	108977663	T	C	0.292633	0.994465	0.00144044	0.00145144	0.32	0.00024192	44.4444
rs943005	C	T	0.9	-0.039	0.0044	7.2e-19	232080	6	50865820	C	T	0.831402	0.999856	0.0014798	0.00176261	0.4	0.00027378	78.564

## Sheet: 7 BFP_SNHL
rsid	BFP_noneffectallele	BFP_effectallele	info	BFP_ma	BFP_maf	BFP_N	BFP_beta	BFP_se	pval	BFP_EAF	hl_CHR	hl_position	hl_noneffectallele	hl_effectallele	hl_gene	hl_pval	hl_beta	hl_se	hl_EAF	R2	F
rs10172196	G	A	0.991919	A	0.304903	354628	0.0133185	0.00193881	6.46e-12	0.304903	2	36553406	G	A	FEZ2	0.222	-0.01488	0.01219	0.335	7.51879e-05	47.1889
rs10209821	C	T	1	T	0.340578	354628	0.01195	0.00187805	1.98e-10	0.340578	2	228115642	C	T	SPHKAP	0.93	0.00109	0.01232	0.315	6.41425e-05	40.4876
rs10210468	T	C	0.97363	C	0.466472	354628	-0.0101935	0.0018082	1.73e-08	0.466472	2	164520593	T	C	GRB14	0.861	0.00202	0.01151	0.538	5.17201e-05	31.78
rs10799782	T	A	0.994935	T	0.164751	354628	-0.0141102	0.00240165	4.23e-09	0.835249	1	22987430	T	A	LACTBL1	0.126	-0.02734	0.01786	0.883	5.47949e-05	34.5181
rs10801366	C	T	0.993965	T	0.367382	354628	-0.0112274	0.00184859	1.25e-09	0.367382	1	194987680	C	T	KCNT2	0.517	0.00787	0.01214	0.334	5.85933e-05	36.8873
rs10938397	A	G	1	G	0.434309	354628	0.0202711	0.00179914	1.93e-29	0.434309	4	45180510	A	G	GNPDA2	0.779	-0.00322	0.01148	0.473	0.000201912	126.948
rs12031634	G	A	0.987722	A	0.298668	354628	-0.0122539	0.00195625	3.76e-10	0.298668	1	34118792	G	A	CSMD2	0.858	-0.00236	0.01319	0.254	6.29058e-05	39.2374
rs12037698	G	A	0.994295	A	0.141675	354628	-0.0167788	0.00255421	5.07e-11	0.141675	1	243421043	G	A	SDCCAG8	0.183	-0.02088	0.0157	0.157	6.84694e-05	43.1528
rs12039708	C	T	0.994948	T	0.189158	354628	0.0175414	0.00227553	1.27e-14	0.189158	1	77481324	C	T	AK5	0.709	-0.00479	0.01286	0.278	9.43886e-05	59.4242
rs12140153	G	T	0.947242	T	0.0960135	354628	-0.0234276	0.00309769	3.95e-14	0.0960135	1	62114219	G	T	PATJ	0.274	0.02342	0.0214	0.0785	9.52752e-05	57.1978
rs12144626	T	C	0.99404	T	0.418962	354628	-0.0124794	0.00180946	5.33e-12	0.581038	1	47204853	T	C	TAL1	0.476	0.00841	0.0118	0.618	7.58222e-05	47.5652
rs12330631	C	T	0.995211	T	0.367193	354628	-0.0128339	0.0018496	3.96e-12	0.367193	3	123370987	C	T	ADCY5	0.631	-0.00575	0.01197	0.356	7.65443e-05	48.1462
rs12619178	C	T	0.999964	T	0.403079	354628	-0.0141249	0.00181416	6.94e-15	0.403079	2	100221695	C	T	LONRF2	0.557	-0.00685	0.01167	0.408	9.60081e-05	60.6205
rs12724928	T	C	0.999359	C	0.205202	354628	-0.0146565	0.0022019	2.81e-11	0.205202	1	112586309	T	C	ST7L	0.309	0.01257	0.01236	0.313	7.00695e-05	44.3063
rs12997625	C	T	0.993164	C	0.470021	354628	0.0102907	0.0017884	8.72e-09	0.529979	2	202105527	C	T	KIAA2012	0.582	-0.00634	0.01152	0.543	5.27589e-05	33.1101
rs13028310	T	C	0.987453	T	0.172212	354628	0.0270684	0.00237015	3.34e-30	0.827788	2	632591	T	C	TMEM18	0.934	-0.00129	0.0155	0.837	0.0002089	130.429
rs13062093	T	G	0.998989	G	0.365445	354628	0.0123914	0.00184704	1.97e-11	0.365445	3	35625565	T	G	ARPP21	0.716	-0.00442	0.01215	0.34	7.12135e-05	45.0078
rs13389219	C	T	0.999668	T	0.393225	354628	0.0190098	0.00182184	1.74e-25	0.393225	2	164672366	C	T	COBLL1	0.137	-0.01792	0.01205	0.349	0.000172446	108.877
rs13427822	A	G	0.973061	G	0.272211	354628	-0.0112971	0.00202367	2.37e-08	0.272211	2	212549541	A	G	ERBB4	0.486	-0.00876	0.01257	0.305	5.05679e-05	31.1641
rs1377184	A	T	0.985903	A	0.248243	354628	0.0113446	0.00206979	4.23e-08	0.751757	1	215073089	A	T	KCNK2	0.157	-0.0196	0.01386	0.782	4.80356e-05	30.0418
rs1446585	A	G	1	G	0.226757	354628	-0.0131016	0.00213867	9.02e-10	0.226757	2	135649909	A	G	R3HDM1	0.396	0.01026	0.01209	0.347	6.01943e-05	37.5285
rs1491592	C	T	0.989149	C	0.4509	354628	0.0117587	0.00179463	5.68e-11	0.5491	3	70605093	C	T	RP11-231I13.2	0.121	0.01791	0.01156	0.572	6.84668e-05	42.9308
rs1568488	G	C	0.981655	G	0.403867	354628	0.0114111	0.00182957	4.46e-10	0.596133	3	153940162	G	C	ARHGEF26	0.994	-9e-05	0.012	0.643	6.26999e-05	38.9007
rs1609906	G	A	0.999563	G	0.484608	354628	-0.0146958	0.00177918	1.46e-16	0.515392	3	94314755	G	A	NSUN3	0.745	-0.00376	0.01156	0.556	0.000107881	68.2255
rs17024393	T	C	0.987842	C	0.0258056	354628	0.0416421	0.00563457	1.47e-13	0.0258056	1	109612066	T	C	GNAI3,GNAT2	0.417	0.02029	0.02499	0.0556	8.71876e-05	54.619
rs17036326	A	G	1	G	0.121055	354628	0.0288622	0.00272249	2.96e-26	0.121055	3	12347814	A	G	PPARG	0.215	-0.01894	0.01526	0.17	0.000177269	112.39
rs1861410	C	T	0.990478	C	0.445677	354628	-0.0143126	0.00179909	1.79e-15	0.554323	2	58706456	C	T	FANCL	0.0194	-0.02739	0.01171	0.599	0.000101216	63.2894
rs2042864	T	C	0.990098	C	0.404343	354628	0.0123404	0.00182166	1.25e-11	0.404343	3	141460137	T	C	ZBTB38	0.224	-0.01509	0.0124	0.307	7.33558e-05	45.8906
rs2043016	C	T	0.992993	T	0.376913	354628	0.0114477	0.00184407	5.38e-10	0.376913	2	197281657	C	T	AC013264.1,ANKRD44	0.0365	-0.02412	0.01153	0.463	6.1554e-05	38.5373
rs2181375	A	G	0.998496	A	0.401274	354628	0.0145447	0.00181436	1.09e-15	0.598726	1	96474563	A	G	PTBP2	0.445	-0.00894	0.01171	0.603	0.00010165	64.2632
rs2192527	A	G	0.997429	G	0.463517	354628	0.0147947	0.00179083	1.44e-16	0.463517	4	18328201	A	G	LCORL	0.433	-0.00927	0.01182	0.376	0.000108859	68.2501
rs2291127	C	T	0.999678	T	0.156951	354628	-0.0142829	0.00244592	5.24e-09	0.156951	3	138403635	C	T	MRAS	0.881	-0.00279	0.01862	0.106	5.39858e-05	34.0995
rs2410804	G	A	0.997451	A	0.199321	354628	-0.0129438	0.00222632	6.11e-09	0.199321	3	195309471	G	A	ACAP2	0.13	-0.02208	0.01459	0.187	5.34768e-05	33.8025
rs2494196	C	A	0.997284	A	0.287405	354628	0.0207903	0.0019672	4.21e-26	0.287405	1	219589239	C	A	ZC3H11B	0.77	0.00367	0.01257	0.298	0.000177047	111.693
rs2503185	A	G	0.986557	G	0.469248	354628	-0.0114884	0.00179595	1.59e-10	0.469248	1	65995718	A	G	PDE4B	0.276	-0.01258	0.01155	0.434	6.5742e-05	40.9195
rs2606228	A	C	0.979161	A	0.357139	354628	-0.0107775	0.00188786	1.14e-08	0.642861	3	183819971	A	C	MAP6D1	0.93	0.00103	0.0117	0.588	5.3336e-05	32.5909
rs2613497	A	T	0.999302	A	0.19394	354628	0.020528	0.00225212	7.91e-20	0.80606	1	72288142	A	T	NEGR1	0.831	-0.00351	0.01647	0.859	0.000131752	83.0826
rs2678204	T	G	0.994817	G	0.34285	354628	0.0144512	0.00187827	1.43e-14	0.34285	1	201831383	T	G	IPO9	0.806	-0.00308	0.01259	0.296	9.41037e-05	59.1959
rs2702123	T	C	0.998061	C	0.0849766	354628	-0.0191583	0.00319431	2e-09	0.0849766	2	24339830	T	C	ITSN2	0.219	0.02998	0.02439	0.0595	5.70789e-05	35.9716
rs2802774	C	A	0.962892	C	0.453245	354628	0.012257	0.00181603	1.49e-11	0.546755	1	203558684	C	A	OPTC	0.391	-0.0099	0.01154	0.534	7.44602e-05	45.5536
rs28726372	T	C	1	C	0.307792	354628	0.0111622	0.0019294	7.24e-09	0.307792	1	83888156	T	C	TTLL7	0.0763	0.02164	0.01221	0.329	5.30913e-05	33.4699
rs2972156	C	G	0.997014	C	0.353718	354628	-0.0156322	0.00186262	4.77e-17	0.646282	2	226253062	C	G	IRS1	0.0541	0.02294	0.01191	0.639	0.000111725	70.4355
rs301806	C	T	0.998683	C	0.415936	354628	0.0116115	0.00180596	1.28e-10	0.584064	1	8422018	C	T	RERE	0.134	-0.01809	0.01206	0.654	6.55079e-05	41.339
rs33518	T	C	0.985063	T	0.404128	354628	-0.0105633	0.00182291	6.85e-09	0.595872	3	42406804	T	C	LYZL4	0.236	0.01376	0.01162	0.584	5.37404e-05	33.5791
rs36174203	T	C	0.998075	C	0.330353	354628	0.0112385	0.001893	2.91e-09	0.330353	3	81796781	T	C	GBE1	0.371	-0.0104	0.01162	0.419	5.58819e-05	35.2465
rs3754963	A	T	0.99787	T	0.256709	354628	-0.0120198	0.00203939	3.78e-09	0.256709	2	165329197	A	T	SCN2A	0.24	-0.01468	0.01249	0.302	5.51346e-05	34.7371
rs3766823	G	A	1	A	0.171609	354628	0.0146562	0.00236167	5.45e-10	0.171609	1	31731656	G	A	ADGRB2	0.548	0.00835	0.01391	0.219	6.10729e-05	38.5127
rs3771653	C	T	0.994706	C	0.372467	354628	0.0104754	0.00184453	1.35e-08	0.627533	2	158627299	C	T	PKP4	0.411	0.00948	0.01153	0.571	5.12974e-05	32.253
rs3911063	T	C	0.993913	C	0.323524	354628	-0.0146135	0.00190726	1.83e-14	0.323524	3	85857778	T	C	CADM2	0.431	0.00939	0.01192	0.36	9.34754e-05	58.7068
rs3935032	C	T	0.96421	T	0.37734	354628	-0.0134149	0.00186593	6.52e-13	0.37734	1	1628814	C	T	MIB2	0.355	0.0114	0.01233	0.354	8.45646e-05	51.6873
rs429343	A	G	0.996062	A	0.422605	354628	-0.0102818	0.0018056	1.24e-08	0.577395	2	147145814	A	G	ACVR2A	0.00382	0.03329	0.01151	0.532	5.15912e-05	32.4261
rs4450871	A	G	1	G	0.44142	354628	0.010787	0.00179072	1.71e-09	0.44142	4	4988571	A	G	CYTL1	0.695	-0.00459	0.0117	0.486	5.73811e-05	36.2866
rs4524254	A	G	0.990814	A	0.379953	354628	0.0104437	0.00184228	1.44e-08	0.620047	3	101428128	A	G	SENP7	0.781	-0.00323	0.01162	0.586	5.13917e-05	32.1364
rs4690324	G	A	0.986963	G	0.178703	354628	-0.0147393	0.00233411	2.71e-10	0.821297	4	966293	G	A	DGKQ	0.775	-0.00436	0.01524	0.828	6.37699e-05	39.876
rs529200	A	G	0.997553	A	0.474135	354628	0.0104002	0.00178324	5.47e-09	0.525865	3	173396515	A	G	NLGN1	0.579	0.00639	0.01152	0.561	5.39374e-05	34.0145
rs539515	A	C	0.999777	C	0.207174	354628	0.0274117	0.00219538	9.05e-36	0.207174	1	177919890	A	C	SEC16B	0.952	-0.00091	0.01495	0.179	0.00024684	155.902
rs58300328	G	A	0.984137	A	0.409462	354628	-0.0121882	0.00182203	2.25e-11	0.409462	2	69419225	G	A	NFU1	0.63	-0.00562	0.01166	0.404	7.18407e-05	44.7474
rs58360798	T	C	0.994249	C	0.190484	354628	0.0138751	0.00227104	1e-09	0.190484	2	112344343	T	C	ZC3H6	0.749	-0.00496	0.01549	0.164	5.93726e-05	37.327
rs62106258	T	C	1	C	0.0483126	354628	-0.0495312	0.00415077	8.08e-33	0.0483126	2	417167	T	C	FAM150B	0.862	0.0071	0.04075	0.0203	0.000225602	142.397
rs62136933	G	A	0.987485	A	0.183852	354628	-0.0153155	0.00230785	3.22e-11	0.183852	2	46682670	G	A	SOCS5	0.994	-0.00013	0.0166	0.139	7.0393e-05	44.04
rs62178054	T	C	0.989371	C	0.371658	354628	-0.012574	0.00185134	1.11e-11	0.371658	2	180709560	T	C	UBE2E3	0.121	0.01931	0.01245	0.304	7.38442e-05	46.1291
rs6545714	G	A	0.994954	G	0.39931	354628	-0.0147818	0.00182214	4.98e-16	0.60069	2	59080590	G	A	FANCL	0.748	-0.00374	0.01167	0.6	0.00010482	65.8099
rs6693294	A	G	0.994682	A	0.311465	354628	-0.0148547	0.00192284	1.12e-14	0.688535	1	49413450	A	G	AGBL4	0.143	0.01739	0.01187	0.628	9.4644e-05	59.6817
rs6748956	C	A	0.992685	C	0.365822	354628	0.0102267	0.00185198	3.35e-08	0.634178	2	41382399	C	A	C2orf91	0.207	-0.01661	0.01318	0.748	4.85268e-05	30.4929
rs6752378	C	A	0.995937	A	0.488002	354628	0.0239082	0.00178137	4.64e-41	0.488002	2	24927247	C	A	ADCY3	0.34	0.0111	0.01163	0.419	0.000285636	180.13
rs67807996	G	A	0.932906	A	0.397368	354628	0.0184212	0.001876	9.35e-23	0.397368	1	150023307	G	A	OTUD7B	0.766	-0.00373	0.01252	0.314	0.000162522	96.4207
rs6856886	T	G	0.99382	T	0.37103	354628	-0.0102346	0.00184684	3e-08	0.62897	4	26310884	T	G	RBPJ	0.201	0.01525	0.01191	0.641	4.88889e-05	30.7102
rs72820274	G	A	0.991793	A	0.417488	354628	0.00996807	0.00180964	3.63e-08	0.417488	2	103796466	G	A	TMEM182	0.149	-0.01667	0.01156	0.436	4.83282e-05	30.3416
rs72917533	T	C	0.990768	C	0.18628	354628	-0.0133418	0.00229197	5.85e-09	0.18628	2	174374196	T	C	CIR1	0.463	-0.01205	0.01643	0.143	5.39635e-05	33.8853
rs73213501	A	C	0.995728	C	0.170124	354628	-0.014169	0.00237097	2.29e-09	0.170124	4	28513208	A	C	STIM2	0.906	-0.00163	0.0138	0.223	5.66875e-05	35.713
rs73236524	G	A	0.981832	A	0.133993	354628	0.0149306	0.00263596	1.48e-08	0.133993	4	35036695	G	A	ARAP2	0.00671	-0.05082	0.01875	0.105	5.17354e-05	32.0831
rs7535335	C	G	0.990237	G	0.290699	354628	-0.0111527	0.00196585	1.4e-08	0.290699	1	42169569	C	G	GUCA2A	0.11	-0.02123	0.01329	0.248	5.12937e-05	32.1854
rs75641275	A	C	0.996373	C	0.144171	354628	0.0168081	0.00253585	3.4e-11	0.144171	1	97861577	A	C	DPYD	0.35	0.01284	0.01373	0.224	6.9716e-05	43.9329
rs7570258	T	C	0.999653	T	0.49127	354628	0.0111212	0.00177934	4.11e-10	0.50873	2	192926994	T	C	TMEFF2	0.0527	0.02228	0.0115	0.505	6.18217e-05	39.0648
rs7580600	G	A	0.994739	A	0.314724	354628	0.0151452	0.00192236	3.32e-15	0.314724	2	229755278	G	A	TRIP12	0.18	-0.01658	0.01236	0.314	9.89408e-05	62.0698
rs75854315	G	A	0.991918	A	0.065706	354628	0.0229317	0.00360266	1.95e-10	0.065706	1	156253265	G	A	SMG5	0.114	0.04654	0.02947	0.04	6.45641e-05	40.5159
rs7591494	G	A	0.990652	A	0.260706	354628	0.0133283	0.00203628	5.94e-11	0.260706	2	211414215	G	A	ERBB4	0.621	0.00645	0.01305	0.262	6.84775e-05	42.8425
rs7613261	A	T	0.991281	T	0.204687	354628	0.015284	0.00220966	4.62e-12	0.204687	3	131998951	A	T	CPNE4	0.888	-0.00193	0.0137	0.227	7.60558e-05	47.8435
rs7630228	T	C	0.988673	C	0.4354	354628	-0.0103541	0.00180513	9.71e-09	0.4354	3	71632336	T	C	EIF4E3	0.594	0.00612	0.01149	0.501	5.27089e-05	32.9009
rs786420	C	T	0.991125	C	0.237544	354628	0.0123006	0.00209984	4.69e-09	0.762456	2	44492754	C	T	CAMKMT	0.358	0.01161	0.01264	0.704	5.48077e-05	34.3147
rs815163	T	C	0.998709	T	0.438565	354628	-0.00993675	0.00179314	3e-08	0.561435	1	190325596	T	C	BRINP3	0.95	0.00072	0.01148	0.472	4.86242e-05	30.7086
rs861581	G	T	0.977593	G	0.443419	354628	0.0106468	0.00180626	3.76e-09	0.556581	1	184763135	G	T	EDEM3	0.0109	-0.02936	0.01154	0.537	5.59514e-05	34.7438
rs9821433	T	C	0.993898	T	0.469378	354628	0.0171521	0.00178849	8.84e-22	0.530622	3	49878585	T	C	CAMKV	0.0636	0.02172	0.01171	0.4	0.000146546	91.9733
rs9861440	A	G	0.993611	G	0.27373	354628	-0.011484	0.00200009	9.38e-09	0.27373	3	156599590	A	G	SSR3	0.0768	0.02206	0.01246	0.3	5.24369e-05	32.9676
rs9968060	C	T	0.959585	C	0.354835	354628	0.0111619	0.00189342	3.75e-09	0.645165	3	62485607	C	T	CADPS	0.963	0.00055	0.01205	0.638	5.70432e-05	34.7522

## Sheet: 8 BFP_NIHL
rsid	BFP_noneffectallele	BFP_effectallele	info	BFP_ma	BFP_maf	BFP_N	BFP_beta	BFP_se	pval	BFP_EAF	hl_CHR	hl_position	hl_noneffectallele	hl_effectallele	hl_gene	hl_pval	hl_beta	hl_se	hl_EAF	R2	F
rs10172196	G	A	0.991919	A	0.304903	354628	0.0133185	0.00193881	6.46e-12	0.304903	2	36553406	G	A	FEZ2	0.615	-0.02982	0.05937	0.335	7.51879e-05	47.1889
rs10209821	C	T	1	T	0.340578	354628	0.01195	0.00187805	1.98e-10	0.340578	2	228115642	C	T	SPHKAP	0.145	0.08723	0.05984	0.315	6.41425e-05	40.4876
rs10210468	T	C	0.97363	C	0.466472	354628	-0.0101935	0.0018082	1.73e-08	0.466472	2	164520593	T	C	GRB14	0.609	-0.02863	0.05595	0.538	5.17201e-05	31.78
rs10799782	T	A	0.994935	T	0.164751	354628	-0.0141102	0.00240165	4.23e-09	0.835249	1	22987430	T	A	LACTBL1	0.696	-0.03428	0.08772	0.883	5.47949e-05	34.5181
rs10801366	C	T	0.993965	T	0.367382	354628	-0.0112274	0.00184859	1.25e-09	0.367382	1	194987680	C	T	KCNT2	0.654	-0.02648	0.05914	0.334	5.85933e-05	36.8873
rs10938397	A	G	1	G	0.434309	354628	0.0202711	0.00179914	1.93e-29	0.434309	4	45180510	A	G	GNPDA2	0.0459	0.11168	0.05594	0.473	0.000201912	126.948
rs12031634	G	A	0.987722	A	0.298668	354628	-0.0122539	0.00195625	3.76e-10	0.298668	1	34118792	G	A	CSMD2	0.999	9e-05	0.06427	0.253	6.29058e-05	39.2374
rs12037698	G	A	0.994295	A	0.141675	354628	-0.0167788	0.00255421	5.07e-11	0.141675	1	243421043	G	A	SDCCAG8	0.566	0.04361	0.07606	0.157	6.84694e-05	43.1528
rs12039708	C	T	0.994948	T	0.189158	354628	0.0175414	0.00227553	1.27e-14	0.189158	1	77481324	C	T	AK5	0.404	0.05244	0.0628	0.278	9.43886e-05	59.4242
rs12140153	G	T	0.947242	T	0.0960135	354628	-0.0234276	0.00309769	3.95e-14	0.0960135	1	62114219	G	T	PATJ	0.683	0.0427	0.10456	0.0785	9.52752e-05	57.1978
rs12144626	T	C	0.99404	T	0.418962	354628	-0.0124794	0.00180946	5.33e-12	0.581038	1	47204853	T	C	TAL1	0.279	-0.06224	0.05748	0.618	7.58222e-05	47.5652
rs12330631	C	T	0.995211	T	0.367193	354628	-0.0128339	0.0018496	3.96e-12	0.367193	3	123370987	C	T	ADCY5	0.39	-0.04979	0.05797	0.356	7.65443e-05	48.1462
rs12619178	C	T	0.999964	T	0.403079	354628	-0.0141249	0.00181416	6.94e-15	0.403079	2	100221695	C	T	LONRF2	0.935	-0.00464	0.05689	0.408	9.60081e-05	60.6205
rs12724928	T	C	0.999359	C	0.205202	354628	-0.0146565	0.0022019	2.81e-11	0.205202	1	112586309	T	C	ST7L	0.817	-0.01393	0.0603	0.313	7.00695e-05	44.3063
rs12997625	C	T	0.993164	C	0.470021	354628	0.0102907	0.0017884	8.72e-09	0.529979	2	202105527	C	T	KIAA2012	0.489	-0.03877	0.05597	0.542	5.27589e-05	33.1101
rs13028310	T	C	0.987453	T	0.172212	354628	0.0270684	0.00237015	3.34e-30	0.827788	2	632591	T	C	TMEM18	0.434	-0.05928	0.07578	0.837	0.0002089	130.429
rs13062093	T	G	0.998989	G	0.365445	354628	0.0123914	0.00184704	1.97e-11	0.365445	3	35625565	T	G	ARPP21	0.283	0.06371	0.05937	0.34	7.12135e-05	45.0078
rs13389219	C	T	0.999668	T	0.393225	354628	0.0190098	0.00182184	1.74e-25	0.393225	2	164672366	C	T	COBLL1	0.893	0.00786	0.05846	0.349	0.000172446	108.877
rs13427822	A	G	0.973061	G	0.272211	354628	-0.0112971	0.00202367	2.37e-08	0.272211	2	212549541	A	G	ERBB4	0.438	0.04746	0.06119	0.305	5.05679e-05	31.1641
rs1377184	A	T	0.985903	A	0.248243	354628	0.0113446	0.00206979	4.23e-08	0.751757	1	215073089	A	T	KCNK2	0.368	0.06057	0.06723	0.782	4.80356e-05	30.0418
rs1446585	A	G	1	G	0.226757	354628	-0.0131016	0.00213867	9.02e-10	0.226757	2	135649909	A	G	R3HDM1	0.905	-0.00703	0.05885	0.347	6.01943e-05	37.5285
rs1491592	C	T	0.989149	C	0.4509	354628	0.0117587	0.00179463	5.68e-11	0.5491	3	70605093	C	T	RP11-231I13.2	0.732	0.01927	0.05623	0.572	6.84668e-05	42.9308
rs1568488	G	C	0.981655	G	0.403867	354628	0.0114111	0.00182957	4.46e-10	0.596133	3	153940162	G	C	ARHGEF26	0.85	0.01106	0.0583	0.643	6.26999e-05	38.9007
rs1609906	G	A	0.999563	G	0.484608	354628	-0.0146958	0.00177918	1.46e-16	0.515392	3	94314755	G	A	NSUN3	0.482	-0.03956	0.05624	0.556	0.000107881	68.2255
rs17024393	T	C	0.987842	C	0.0258056	354628	0.0416421	0.00563457	1.47e-13	0.0258056	1	109612066	T	C	GNAI3,GNAT2	0.448	-0.09247	0.12187	0.0557	8.71876e-05	54.619
rs17036326	A	G	1	G	0.121055	354628	0.0288622	0.00272249	2.96e-26	0.121055	3	12347814	A	G	PPARG	0.651	0.0334	0.07381	0.17	0.000177269	112.39
rs1861410	C	T	0.990478	C	0.445677	354628	-0.0143126	0.00179909	1.79e-15	0.554323	2	58706456	C	T	FANCL	0.928	-0.00511	0.05687	0.599	0.000101216	63.2894
rs2042864	T	C	0.990098	C	0.404343	354628	0.0123404	0.00182166	1.25e-11	0.404343	3	141460137	T	C	ZBTB38	0.268	-0.06678	0.06031	0.307	7.33558e-05	45.8906
rs2043016	C	T	0.992993	T	0.376913	354628	0.0114477	0.00184407	5.38e-10	0.376913	2	197281657	C	T	AC013264.1,ANKRD44	0.586	-0.0306	0.05613	0.463	6.1554e-05	38.5373
rs2181375	A	G	0.998496	A	0.401274	354628	0.0145447	0.00181436	1.09e-15	0.598726	1	96474563	A	G	PTBP2	0.455	0.04243	0.05679	0.603	0.00010165	64.2632
rs2192527	A	G	0.997429	G	0.463517	354628	0.0147947	0.00179083	1.44e-16	0.463517	4	18328201	A	G	LCORL	0.155	0.08159	0.05736	0.376	0.000108859	68.2501
rs2291127	C	T	0.999678	T	0.156951	354628	-0.0142829	0.00244592	5.24e-09	0.156951	3	138403635	C	T	MRAS	0.512	0.05928	0.09047	0.106	5.39858e-05	34.0995
rs2410804	G	A	0.997451	A	0.199321	354628	-0.0129438	0.00222632	6.11e-09	0.199321	3	195309471	G	A	ACAP2	0.857	-0.01291	0.07163	0.187	5.34768e-05	33.8025
rs2494196	C	A	0.997284	A	0.287405	354628	0.0207903	0.0019672	4.21e-26	0.287405	1	219589239	C	A	ZC3H11B	0.622	-0.03001	0.06091	0.298	0.000177047	111.693
rs2503185	A	G	0.986557	G	0.469248	354628	-0.0114884	0.00179595	1.59e-10	0.469248	1	65995718	A	G	PDE4B	0.651	0.02541	0.05624	0.434	6.5742e-05	40.9195
rs2606228	A	C	0.979161	A	0.357139	354628	-0.0107775	0.00188786	1.14e-08	0.642861	3	183819971	A	C	MAP6D1	0.182	-0.07603	0.05691	0.588	5.3336e-05	32.5909
rs2613497	A	T	0.999302	A	0.19394	354628	0.020528	0.00225212	7.91e-20	0.80606	1	72288142	A	T	NEGR1	0.345	0.07569	0.08008	0.859	0.000131752	83.0826
rs2678204	T	G	0.994817	G	0.34285	354628	0.0144512	0.00187827	1.43e-14	0.34285	1	201831383	T	G	IPO9	0.835	0.01267	0.0609	0.296	9.41037e-05	59.1959
rs2702123	T	C	0.998061	C	0.0849766	354628	-0.0191583	0.00319431	2e-09	0.0849766	2	24339830	T	C	ITSN2	0.00405	0.34106	0.11865	0.0595	5.70789e-05	35.9716
rs2802774	C	A	0.962892	C	0.453245	354628	0.012257	0.00181603	1.49e-11	0.546755	1	203558684	C	A	OPTC	0.788	0.01509	0.05612	0.535	7.44602e-05	45.5536
rs28726372	T	C	1	C	0.307792	354628	0.0111622	0.0019294	7.24e-09	0.307792	1	83888156	T	C	TTLL7	0.609	-0.03035	0.05933	0.329	5.30913e-05	33.4699
rs2972156	C	G	0.997014	C	0.353718	354628	-0.0156322	0.00186262	4.77e-17	0.646282	2	226253062	C	G	IRS1	0.246	0.06719	0.05797	0.639	0.000111725	70.4355
rs301806	C	T	0.998683	C	0.415936	354628	0.0116115	0.00180596	1.28e-10	0.584064	1	8422018	C	T	RERE	0.263	0.06561	0.05862	0.654	6.55079e-05	41.339
rs33518	T	C	0.985063	T	0.404128	354628	-0.0105633	0.00182291	6.85e-09	0.595872	3	42406804	T	C	LYZL4	0.521	0.03622	0.05649	0.584	5.37404e-05	33.5791
rs36174203	T	C	0.998075	C	0.330353	354628	0.0112385	0.001893	2.91e-09	0.330353	3	81796781	T	C	GBE1	0.192	0.07365	0.05648	0.419	5.58819e-05	35.2465
rs3754963	A	T	0.99787	T	0.256709	354628	-0.0120198	0.00203939	3.78e-09	0.256709	2	165329197	A	T	SCN2A	0.905	-0.0072	0.06045	0.302	5.51346e-05	34.7371
rs3766823	G	A	1	A	0.171609	354628	0.0146562	0.00236167	5.45e-10	0.171609	1	31731656	G	A	ADGRB2	0.846	0.01305	0.06721	0.219	6.10729e-05	38.5127
rs3771653	C	T	0.994706	C	0.372467	354628	0.0104754	0.00184453	1.35e-08	0.627533	2	158627299	C	T	PKP4	0.482	0.03936	0.05602	0.571	5.12974e-05	32.253
rs3911063	T	C	0.993913	C	0.323524	354628	-0.0146135	0.00190726	1.83e-14	0.323524	3	85857778	T	C	CADM2	0.311	-0.05881	0.05803	0.361	9.34754e-05	58.7068
rs3935032	C	T	0.96421	T	0.37734	354628	-0.0134149	0.00186593	6.52e-13	0.37734	1	1628814	C	T	MIB2	0.87	-0.00986	0.06003	0.354	8.45646e-05	51.6873
rs429343	A	G	0.996062	A	0.422605	354628	-0.0102818	0.0018056	1.24e-08	0.577395	2	147145814	A	G	ACVR2A	0.93	0.0049	0.05604	0.532	5.15912e-05	32.4261
rs4450871	A	G	1	G	0.44142	354628	0.010787	0.00179072	1.71e-09	0.44142	4	4988571	A	G	CYTL1	0.494	-0.03882	0.05678	0.486	5.73811e-05	36.2866
rs4524254	A	G	0.990814	A	0.379953	354628	0.0104437	0.00184228	1.44e-08	0.620047	3	101428128	A	G	SENP7	0.786	-0.01535	0.05663	0.586	5.13917e-05	32.1364
rs4690324	G	A	0.986963	G	0.178703	354628	-0.0147393	0.00233411	2.71e-10	0.821297	4	966293	G	A	DGKQ	0.845	-0.01447	0.07419	0.828	6.37699e-05	39.876
rs529200	A	G	0.997553	A	0.474135	354628	0.0104002	0.00178324	5.47e-09	0.525865	3	173396515	A	G	NLGN1	0.253	-0.06413	0.05614	0.561	5.39374e-05	34.0145
rs539515	A	C	0.999777	C	0.207174	354628	0.0274117	0.00219538	9.05e-36	0.207174	1	177919890	A	C	SEC16B	0.729	0.02514	0.07244	0.179	0.00024684	155.902
rs58300328	G	A	0.984137	A	0.409462	354628	-0.0121882	0.00182203	2.25e-11	0.409462	2	69419225	G	A	NFU1	0.902	-0.00694	0.05653	0.404	7.18407e-05	44.7474
rs58360798	T	C	0.994249	C	0.190484	354628	0.0138751	0.00227104	1e-09	0.190484	2	112344343	T	C	ZC3H6	0.285	0.08059	0.07544	0.163	5.93726e-05	37.327
rs62106258	T	C	1	C	0.0483126	354628	-0.0495312	0.00415077	8.08e-33	0.0483126	2	417167	T	C	FAM150B	0.977	-0.0056	0.1972	0.0204	0.000225602	142.397
rs62136933	G	A	0.987485	A	0.183852	354628	-0.0153155	0.00230785	3.22e-11	0.183852	2	46682670	G	A	SOCS5	0.492	-0.0554	0.08067	0.139	7.0393e-05	44.04
rs62178054	T	C	0.989371	C	0.371658	354628	-0.012574	0.00185134	1.11e-11	0.371658	2	180709560	T	C	UBE2E3	0.574	-0.03396	0.06049	0.304	7.38442e-05	46.1291
rs6545714	G	A	0.994954	G	0.39931	354628	-0.0147818	0.00182214	4.98e-16	0.60069	2	59080590	G	A	FANCL	0.552	-0.03377	0.05672	0.599	0.00010482	65.8099
rs6693294	A	G	0.994682	A	0.311465	354628	-0.0148547	0.00192284	1.12e-14	0.688535	1	49413450	A	G	AGBL4	0.656	-0.02571	0.05765	0.628	9.4644e-05	59.6817
rs6748956	C	A	0.992685	C	0.365822	354628	0.0102267	0.00185198	3.35e-08	0.634178	2	41382399	C	A	C2orf91	0.441	-0.04924	0.06383	0.748	4.85268e-05	30.4929
rs6752378	C	A	0.995937	A	0.488002	354628	0.0239082	0.00178137	4.64e-41	0.488002	2	24927247	C	A	ADCY3	0.364	-0.05133	0.05656	0.419	0.000285636	180.13
rs67807996	G	A	0.932906	A	0.397368	354628	0.0184212	0.001876	9.35e-23	0.397368	1	150023307	G	A	OTUD7B	0.895	0.00807	0.06093	0.314	0.000162522	96.4207
rs6856886	T	G	0.99382	T	0.37103	354628	-0.0102346	0.00184684	3e-08	0.62897	4	26310884	T	G	RBPJ	0.793	0.01515	0.05783	0.64	4.88889e-05	30.7102
rs72820274	G	A	0.991793	A	0.417488	354628	0.00996807	0.00180964	3.63e-08	0.417488	2	103796466	G	A	TMEM182	0.116	-0.0885	0.05628	0.435	4.83282e-05	30.3416
rs72917533	T	C	0.990768	C	0.18628	354628	-0.0133418	0.00229197	5.85e-09	0.18628	2	174374196	T	C	CIR1	0.218	0.09829	0.07982	0.143	5.39635e-05	33.8853
rs73213501	A	C	0.995728	C	0.170124	354628	-0.014169	0.00237097	2.29e-09	0.170124	4	28513208	A	C	STIM2	0.0552	-0.12912	0.06734	0.223	5.66875e-05	35.713
rs73236524	G	A	0.981832	A	0.133993	354628	0.0149306	0.00263596	1.48e-08	0.133993	4	35036695	G	A	ARAP2	0.166	-0.12699	0.09157	0.105	5.17354e-05	32.0831
rs7535335	C	G	0.990237	G	0.290699	354628	-0.0111527	0.00196585	1.4e-08	0.290699	1	42169569	C	G	GUCA2A	0.567	-0.03687	0.06435	0.248	5.12937e-05	32.1854
rs75641275	A	C	0.996373	C	0.144171	354628	0.0168081	0.00253585	3.4e-11	0.144171	1	97861577	A	C	DPYD	0.895	0.00881	0.06678	0.224	6.9716e-05	43.9329
rs7570258	T	C	0.999653	T	0.49127	354628	0.0111212	0.00177934	4.11e-10	0.50873	2	192926994	T	C	TMEFF2	0.0514	-0.10896	0.05592	0.504	6.18217e-05	39.0648
rs7580600	G	A	0.994739	A	0.314724	354628	0.0151452	0.00192236	3.32e-15	0.314724	2	229755278	G	A	TRIP12	0.042	0.122	0.06	0.313	9.89408e-05	62.0698
rs75854315	G	A	0.991918	A	0.065706	354628	0.0229317	0.00360266	1.95e-10	0.065706	1	156253265	G	A	SMG5	0.482	0.10216	0.1452	0.04	6.45641e-05	40.5159
rs7591494	G	A	0.990652	A	0.260706	354628	0.0133283	0.00203628	5.94e-11	0.260706	2	211414215	G	A	ERBB4	0.056	0.12114	0.06338	0.262	6.84775e-05	42.8425
rs7613261	A	T	0.991281	T	0.204687	354628	0.015284	0.00220966	4.62e-12	0.204687	3	131998951	A	T	CPNE4	0.00182	-0.20774	0.06661	0.227	7.60558e-05	47.8435
rs7630228	T	C	0.988673	C	0.4354	354628	-0.0103541	0.00180513	9.71e-09	0.4354	3	71632336	T	C	EIF4E3	0.765	0.01671	0.05581	0.501	5.27089e-05	32.9009
rs786420	C	T	0.991125	C	0.237544	354628	0.0123006	0.00209984	4.69e-09	0.762456	2	44492754	C	T	CAMKMT	0.797	-0.01578	0.06129	0.704	5.48077e-05	34.3147
rs815163	T	C	0.998709	T	0.438565	354628	-0.00993675	0.00179314	3e-08	0.561435	1	190325596	T	C	BRINP3	0.378	-0.04919	0.05578	0.471	4.86242e-05	30.7086
rs861581	G	T	0.977593	G	0.443419	354628	0.0106468	0.00180626	3.76e-09	0.556581	1	184763135	G	T	EDEM3	0.846	-0.01085	0.05603	0.537	5.59514e-05	34.7438
rs9821433	T	C	0.993898	T	0.469378	354628	0.0171521	0.00178849	8.84e-22	0.530622	3	49878585	T	C	CAMKV	0.323	-0.05625	0.05688	0.4	0.000146546	91.9733
rs9861440	A	G	0.993611	G	0.27373	354628	-0.011484	0.00200009	9.38e-09	0.27373	3	156599590	A	G	SSR3	0.646	0.02785	0.06065	0.3	5.24369e-05	32.9676
rs9968060	C	T	0.959585	C	0.354835	354628	0.0111619	0.00189342	3.75e-09	0.645165	3	62485607	C	T	CADPS	0.536	-0.03633	0.05876	0.638	5.70432e-05	34.7522

## Sheet: 9 BFP_ARHI
rsid	BFP_noneffectallele	BFP_effectallele	info	BFP_ma	BFP_maf	BFP_N	BFP_beta	BFP_se	pval	BFP_EAF	hl_CHR	hl_position	hl_effectallele	hl_noneffectallele	hl_EAF	hl_info	hl_beta	hl_se	hl_pval	R2	F
rs10172196	A	G	0.991919	A	0.304903	354628	-0.0133185	0.00193881	6.46e-12	0.695097	2	36780549	G	A	0.695094	0.991919	0.00210721	0.00143491	0.14	7.51879e-05	47.1889
rs10209821	T	C	1	T	0.340578	354628	-0.01195	0.00187805	1.98e-10	0.659422	2	228980358	C	T	0.658388	1	-0.000709898	0.00139055	0.61	6.41425e-05	40.4876
rs10210468	C	T	0.97363	C	0.466472	354628	0.0101935	0.0018082	1.73e-08	0.533528	2	165377103	T	C	0.533301	0.97363	-0.000316085	0.00133914	0.81	5.17201e-05	31.78
rs10801366	T	C	0.993965	T	0.367382	354628	0.0112274	0.00184859	1.25e-09	0.632618	1	194956810	C	T	0.632733	0.993965	0.000588605	0.00136989	0.67	5.85933e-05	36.8873
rs10938397	G	A	1	G	0.434309	354628	-0.0202711	0.00179914	1.93e-29	0.565691	4	45182527	A	G	0.565554	1	0.000372629	0.00133445	0.78	0.000201912	126.948
rs113019802	A	G	0.987274	A	0.224335	354628	0.0145149	0.00214191	1.23e-11	0.775665	2	46884824	G	A	0.776001	0.987274	0.00240425	0.00158688	0.13	7.33212e-05	45.9225
rs12031634	A	G	0.987722	A	0.298668	354628	0.0122539	0.00195625	3.76e-10	0.701332	1	34584393	G	A	0.701066	0.987722	-0.000547311	0.00144757	0.71	6.29058e-05	39.2374
rs12037698	A	G	0.994295	A	0.141675	354628	0.0167788	0.00255421	5.07e-11	0.858325	1	243584345	G	A	0.858449	0.994295	0.00665345	0.00189105	0.00043	6.84694e-05	43.1528
rs12039708	T	C	0.994948	T	0.189158	354628	-0.0175414	0.00227553	1.27e-14	0.810842	1	77947009	C	T	0.811264	0.994948	-0.000908417	0.00168315	0.59	9.43886e-05	59.4242
rs12140153	T	G	0.947242	T	0.0960135	354628	0.0234276	0.00309769	3.95e-14	0.903987	1	62579891	G	T	0.903425	0.947242	0.00348256	0.00229043	0.13	9.52752e-05	57.1978
rs12144626	C	T	0.99404	T	0.418962	354628	0.0124794	0.00180946	5.33e-12	0.418962	1	47670525	T	C	0.418162	0.99404	0.00147701	0.00134026	0.27	7.58222e-05	47.5652
rs12330631	T	C	0.995211	T	0.367193	354628	0.0128339	0.0018496	3.96e-12	0.632807	3	123089834	C	T	0.632429	0.995211	0.00174244	0.00137123	0.2	7.65443e-05	48.1462
rs12619178	T	C	0.999964	T	0.403079	354628	0.0141249	0.00181416	6.94e-15	0.596921	2	100838157	C	T	0.596077	0.999964	0.00167173	0.00134424	0.21	9.60081e-05	60.6205
rs12724928	C	T	0.999359	C	0.205202	354628	0.0146565	0.0022019	2.81e-11	0.794798	1	113128931	T	C	0.795254	0.999359	0.000389731	0.00163308	0.81	7.00695e-05	44.3063
rs12997625	T	C	0.993164	C	0.470021	354628	-0.0102907	0.0017884	8.72e-09	0.470021	2	202970250	C	T	0.470589	0.993164	0.000706051	0.00132488	0.59	5.27589e-05	33.1101
rs13028310	C	T	0.987453	T	0.172212	354628	-0.0270684	0.00237015	3.34e-30	0.172212	2	632591	T	C	0.17206	0.987453	0.00132494	0.0017559	0.45	0.0002089	130.429
rs13062093	G	T	0.998989	G	0.365445	354628	-0.0123914	0.00184704	1.97e-11	0.634555	3	35667057	T	G	0.632906	0.998989	3.34e-06	0.00136714	1	7.12135e-05	45.0078
rs13389219	T	C	0.999668	T	0.393225	354628	-0.0190098	0.00182184	1.74e-25	0.606775	2	165528876	C	T	0.605328	0.999668	0.00100844	0.00134805	0.45	0.000172446	108.877
rs13427822	G	A	0.973061	G	0.272211	354628	0.0112971	0.00202367	2.37e-08	0.727789	2	213414265	A	G	0.727653	0.973061	-0.000325783	0.0014985	0.83	5.05679e-05	31.1641
rs1377184	T	A	0.985903	A	0.248243	354628	-0.0113446	0.00206979	4.23e-08	0.248243	1	215246432	A	T	0.248912	0.985903	-0.00115875	0.00153279	0.45	4.80356e-05	30.0418
rs1446585	G	A	1	G	0.226757	354628	0.0131016	0.00213867	9.02e-10	0.773243	2	136407479	A	G	0.772855	1	-0.000395262	0.00158115	0.8	6.01943e-05	37.5285
rs1491592	T	C	0.989149	C	0.4509	354628	-0.0117587	0.00179463	5.68e-11	0.4509	3	70654244	C	T	0.451501	0.989149	-0.00108947	0.00133048	0.41	6.84668e-05	42.9308
rs1568489	G	A	0.992532	A	0.425203	354628	-0.0111137	0.00180548	7.49e-10	0.425203	3	153673681	A	G	0.425692	0.992532	0.000120627	0.00133774	0.93	6.03751e-05	37.8906
rs1609906	A	G	0.999563	G	0.484608	354628	0.0146958	0.00177918	1.46e-16	0.484608	3	94033599	G	A	0.484048	0.999563	0.00100733	0.00131867	0.44	0.000107881	68.2255
rs17024393	C	T	0.987842	C	0.0258056	354628	-0.0416421	0.00563457	1.47e-13	0.974194	1	110154688	T	C	0.974168	0.987842	0.00138729	0.0041698	0.74	8.71876e-05	54.619
rs17036326	G	A	1	G	0.121055	354628	-0.0288622	0.00272249	2.96e-26	0.878945	3	12389313	A	G	0.878431	1	0.000322102	0.00201448	0.87	0.000177269	112.39
rs2042864	C	T	0.990098	C	0.404343	354628	-0.0123404	0.00182166	1.25e-11	0.595657	3	141178979	T	C	0.594729	0.990098	0.000969165	0.00134877	0.47	7.33558e-05	45.8906
rs2043016	T	C	0.992993	T	0.376913	354628	-0.0114477	0.00184407	5.38e-10	0.623087	2	198146381	C	T	0.623523	0.992993	-0.000300859	0.00136545	0.83	6.1554e-05	38.5373
rs2181375	G	A	0.998496	A	0.401274	354628	-0.0145447	0.00181436	1.09e-15	0.401274	1	96940119	A	G	0.400884	0.998496	-0.00324234	0.0013441	0.016	0.00010165	64.2632
rs2192527	G	A	0.997429	G	0.463517	354628	-0.0147947	0.00179083	1.44e-16	0.536483	4	18329824	A	G	0.534605	0.997429	0.000558542	0.00132589	0.67	0.000108859	68.2501
rs2291127	T	C	0.999678	T	0.156951	354628	0.0142829	0.00244592	5.24e-09	0.843049	3	138122477	C	T	0.842905	0.999678	-0.000449589	0.00181488	0.8	5.39858e-05	34.0995
rs2410804	A	G	0.997451	A	0.199321	354628	0.0129438	0.00222632	6.11e-09	0.800679	3	195030200	G	A	0.80145	0.997451	0.000154234	0.00165089	0.93	5.34768e-05	33.8025
rs2494196	A	C	0.997284	A	0.287405	354628	-0.0207903	0.0019672	4.21e-26	0.712595	1	219762581	C	A	0.712634	0.997284	-0.00171183	0.00145778	0.24	0.000177047	111.693
rs2503185	G	A	0.986557	G	0.469248	354628	0.0114884	0.00179595	1.59e-10	0.530752	1	66461401	A	G	0.530739	0.986557	0.00330843	0.00133021	0.013	6.5742e-05	40.9195
rs2606228	C	A	0.979161	A	0.357139	354628	0.0107775	0.00188786	1.14e-08	0.357139	3	183537759	A	C	0.356747	0.979161	0.00313626	0.0013925	0.024	5.3336e-05	32.5909
rs2613497	T	A	0.999302	A	0.19394	354628	-0.020528	0.00225212	7.91e-20	0.19394	1	72753825	A	T	0.192116	0.999302	-0.00405787	0.00167113	0.015	0.000131752	83.0826
rs2678204	G	T	0.994817	G	0.34285	354628	-0.0144512	0.00187827	1.43e-14	0.65715	1	201800511	T	G	0.657843	0.994817	0.00106419	0.00139084	0.44	9.41037e-05	59.1959
rs2702123	C	T	0.998061	C	0.0849766	354628	0.0191583	0.00319431	2e-09	0.915023	2	24562699	T	C	0.914415	0.998061	-0.00234849	0.00235961	0.32	5.70789e-05	35.9716
rs2802774	A	C	0.962892	C	0.453245	354628	-0.012257	0.00181603	1.49e-11	0.453245	1	203527812	C	A	0.452702	0.962892	2.97e-05	0.00134333	0.98	7.44602e-05	45.5536
rs28726372	C	T	1	C	0.307792	354628	-0.0111622	0.0019294	7.24e-09	0.692208	1	84353839	T	C	0.691539	1	0.000173212	0.00142778	0.9	5.30913e-05	33.4699
rs2972156	G	C	0.997014	C	0.353718	354628	0.0156322	0.00186262	4.77e-17	0.353718	2	227117778	C	G	0.353098	0.997014	0.00118676	0.00138129	0.39	0.000111725	70.4355
rs301806	T	C	0.998683	C	0.415936	354628	-0.0116115	0.00180596	1.28e-10	0.415936	1	8482078	C	T	0.416018	0.998683	3.61e-05	0.00133626	0.98	6.55079e-05	41.339
rs33518	C	T	0.985063	T	0.404128	354628	0.0105633	0.00182291	6.85e-09	0.404128	3	42448296	T	C	0.405867	0.985063	0.00156973	0.00134967	0.24	5.37404e-05	33.5791
rs36174203	C	T	0.998075	C	0.330353	354628	-0.0112385	0.001893	2.91e-09	0.669647	3	81845932	T	C	0.668905	0.998075	0.00146222	0.00140394	0.3	5.58819e-05	35.2465
rs3754963	T	A	0.99787	T	0.256709	354628	0.0120198	0.00203939	3.78e-09	0.743291	2	166185707	A	T	0.743603	0.99787	4.49e-05	0.00151102	0.98	5.51346e-05	34.7371
rs3766823	A	G	1	A	0.171609	354628	-0.0146562	0.00236167	5.45e-10	0.828391	1	32197257	G	A	0.828319	1	-0.00245677	0.00174789	0.16	6.10729e-05	38.5127
rs3771653	T	C	0.994706	C	0.372467	354628	-0.0104754	0.00184453	1.35e-08	0.372467	2	159483811	C	T	0.373584	0.994706	0.000775558	0.00136609	0.57	5.12974e-05	32.253
rs3911063	C	T	0.993913	C	0.323524	354628	0.0146135	0.00190726	1.83e-14	0.676476	3	85906928	T	C	0.677329	0.993913	-0.00122386	0.00141363	0.39	9.34754e-05	58.7068
rs3935032	T	C	0.96421	T	0.37734	354628	0.0134149	0.00186593	6.52e-13	0.62266	1	1564194	C	T	0.622597	0.96421	0.00202912	0.00138171	0.14	8.45646e-05	51.6873
rs4450871	G	A	1	G	0.44142	354628	-0.010787	0.00179072	1.71e-09	0.55858	4	4990298	A	G	0.559042	1	0.000399302	0.00132744	0.76	5.73811e-05	36.2866
rs4524254	G	A	0.990814	A	0.379953	354628	-0.0104437	0.00184228	1.44e-08	0.379953	3	101146972	A	G	0.379936	0.990814	0.00172109	0.00136556	0.21	5.13917e-05	32.1364
rs4547574	T	A	0.99239	T	0.225872	354628	0.0127391	0.00213173	2.29e-09	0.774128	2	48541003	A	T	0.774769	0.99239	-9.06e-05	0.001583	0.95	5.67522e-05	35.7119
rs4655140	T	C	0.988722	C	0.163676	354628	0.0142463	0.00241638	3.73e-09	0.163676	1	23311816	C	T	0.16341	0.988722	0.00431982	0.00179195	0.016	5.5564e-05	34.7595
rs4671328	G	T	0.980863	T	0.449761	354628	0.014598	0.00180587	6.31e-16	0.449761	2	58935282	T	G	0.4494	0.980863	0.00129282	0.00133425	0.33	0.000105475	65.3452
rs4690324	A	G	0.986963	G	0.178703	354628	0.0147393	0.00233411	2.71e-10	0.178703	4	960081	G	A	0.178684	0.986963	-0.000418339	0.00172926	0.81	6.37699e-05	39.876
rs4894808	C	G	0.956624	C	0.399101	354628	0.0104468	0.00185596	1.82e-08	0.600899	3	171833266	G	C	0.601611	0.956624	0.00154281	0.00137605	0.26	5.23457e-05	31.6832
rs529200	G	A	0.997553	A	0.474135	354628	-0.0104002	0.00178324	5.47e-09	0.474135	3	173114305	A	G	0.472699	0.997553	-0.00418242	0.00132058	0.0015	5.39374e-05	34.0145
rs539515	C	A	0.999777	C	0.207174	354628	-0.0274117	0.00219538	9.05e-36	0.792826	1	177889025	A	C	0.791887	0.999777	0.00240205	0.00162403	0.14	0.00024684	155.902
rs58300328	A	G	0.984137	A	0.409462	354628	0.0121882	0.00182203	2.25e-11	0.590538	2	69646357	G	A	0.589671	0.984137	-0.00225361	0.00134893	0.095	7.18407e-05	44.7474
rs58360798	C	T	0.994249	C	0.190484	354628	-0.0138751	0.00227104	1e-09	0.809516	2	113101920	T	C	0.808817	0.994249	-0.00135012	0.00168009	0.42	5.93726e-05	37.327
rs62106258	C	T	1	C	0.0483126	354628	0.0495312	0.00415077	8.08e-33	0.951687	2	417167	T	C	0.95152	1	-0.00396305	0.00306698	0.2	0.000225602	142.397
rs62178054	C	T	0.989371	C	0.371658	354628	0.012574	0.00185134	1.11e-11	0.628342	2	181574287	T	C	0.628592	0.989371	0.00207261	0.00137265	0.13	7.38442e-05	46.1291
rs6545714	A	G	0.994954	G	0.39931	354628	0.0147818	0.00182214	4.98e-16	0.39931	2	59307725	G	A	0.398767	0.994954	0.00175191	0.00134793	0.19	0.00010482	65.8099
rs6693294	G	A	0.994682	A	0.311465	354628	0.0148547	0.00192284	1.12e-14	0.311465	1	49879122	A	G	0.3108	0.994682	0.0022496	0.00142408	0.11	9.4644e-05	59.6817
rs6752378	A	C	0.995937	A	0.488002	354628	-0.0239082	0.00178137	4.64e-41	0.511998	2	25150116	C	A	0.513501	0.995937	-0.00227114	0.00131989	0.085	0.000285636	180.13
rs67807996	A	G	0.932906	A	0.397368	354628	-0.0184212	0.001876	9.35e-23	0.602632	1	149995265	G	A	0.602506	0.932906	-0.000996591	0.00138988	0.47	0.000162522	96.4207
rs6856886	G	T	0.99382	T	0.37103	354628	0.0102346	0.00184684	3e-08	0.37103	4	26312506	T	G	0.370801	0.99382	0.00108712	0.00137035	0.43	4.88889e-05	30.7102
rs72820274	A	G	0.991793	A	0.417488	354628	-0.00996807	0.00180964	3.63e-08	0.582512	2	104412924	G	A	0.580706	0.991793	0.000823347	0.00133933	0.54	4.83282e-05	30.3416
rs72917533	C	T	0.990768	C	0.18628	354628	0.0133418	0.00229197	5.85e-09	0.81372	2	175238924	T	C	0.81309	0.990768	0.000321866	0.00169869	0.85	5.39635e-05	33.8853
rs73213501	C	A	0.995728	C	0.170124	354628	0.014169	0.00237097	2.29e-09	0.829876	4	28514830	A	C	0.831332	0.995728	0.00304487	0.00176396	0.084	5.66875e-05	35.713
rs73236524	A	G	0.981832	A	0.133993	354628	-0.0149306	0.00263596	1.48e-08	0.866007	4	35038317	G	A	0.86698	0.981832	0.00141513	0.00195439	0.47	5.17354e-05	32.0831
rs7535335	G	C	0.990237	G	0.290699	354628	0.0111527	0.00196585	1.4e-08	0.709301	1	42635240	C	G	0.709591	0.990237	-0.000764675	0.00145557	0.6	5.12937e-05	32.1854
rs75641275	C	A	0.996373	C	0.144171	354628	-0.0168081	0.00253585	3.4e-11	0.855829	1	98327133	A	C	0.855355	0.996373	-0.000287893	0.00187792	0.88	6.9716e-05	43.9329
rs7570258	C	T	0.999653	T	0.49127	354628	-0.0111212	0.00177934	4.11e-10	0.49127	2	193791720	T	C	0.490131	0.999653	0.000727467	0.00131705	0.58	6.18217e-05	39.0648
rs7580600	A	G	0.994739	A	0.314724	354628	-0.0151452	0.00192236	3.32e-15	0.685276	2	230619994	G	A	0.684795	0.994739	0.000375668	0.00142422	0.79	9.89408e-05	62.0698
rs75854315	A	G	0.991918	A	0.065706	354628	-0.0229317	0.00360266	1.95e-10	0.934294	1	156223056	G	A	0.934911	0.991918	0.00364673	0.00268179	0.17	6.45641e-05	40.5159
rs7591494	A	G	0.990652	A	0.260706	354628	-0.0133283	0.00203628	5.94e-11	0.739294	2	212278940	G	A	0.737576	0.990652	-0.00281286	0.00150474	0.062	6.84775e-05	42.8425
rs7613261	T	A	0.991281	T	0.204687	354628	-0.015284	0.00220966	4.62e-12	0.795313	3	131717795	A	T	0.794926	0.991281	-0.00125557	0.00163698	0.44	7.60558e-05	47.8435
rs7630228	C	T	0.988673	C	0.4354	354628	0.0103541	0.00180513	9.71e-09	0.5646	3	71681487	T	C	0.565165	0.988673	0.00233769	0.00133734	0.08	5.27089e-05	32.9009
rs76824303	C	A	0.942941	C	0.099028	354628	0.0193136	0.00305784	2.69e-10	0.900972	3	62459819	A	C	0.901307	0.942941	0.000335211	0.00226842	0.88	6.65619e-05	39.893
rs778094	A	G	0.996266	G	0.42283	354628	0.0103016	0.00180539	1.16e-08	0.42283	2	147903802	G	A	0.422615	0.996266	0.00268674	0.00133557	0.044	5.17975e-05	32.5587
rs786420	T	C	0.991125	C	0.237544	354628	-0.0123006	0.00209984	4.69e-09	0.237544	2	44719893	C	T	0.236959	0.991125	0.00146108	0.00155781	0.35	5.48077e-05	34.3147
rs815163	C	T	0.998709	T	0.438565	354628	0.00993675	0.00179314	3e-08	0.438565	1	190294726	T	C	0.438388	0.998709	0.00168594	0.00132935	0.2	4.86242e-05	30.7086
rs861581	T	G	0.977593	G	0.443419	354628	-0.0106468	0.00180626	3.76e-09	0.443419	1	184732269	G	T	0.443627	0.977593	0.00121164	0.00133765	0.37	5.59514e-05	34.7438
rs9686032	T	C	0.907491	T	0.344866	354628	0.0107447	0.00196707	4.7e-08	0.655134	4	2962421	C	T	0.654876	0.907491	0.00206243	0.00145807	0.16	5.21674e-05	29.8366
rs9843653	C	T	0.996642	T	0.485584	354628	-0.0177995	0.00178175	1.7e-23	0.485584	3	49920571	T	C	0.484589	0.996642	-0.000728268	0.00131994	0.58	0.000158279	99.7981
rs9861440	G	A	0.993611	G	0.27373	354628	0.011484	0.00200009	9.38e-09	0.72627	3	156317379	A	G	0.725857	0.993611	-0.00165268	0.00148289	0.27	5.24369e-05	32.9676

[truncated: 9 more sheets: 10 SNHL_BMI, 11 SNHL_WC, 12 SNHL_BFP, 13 NIHL_BMI, 14 NIHL_WC, 15 NIHL_BFP, 16 ARHI_BMI, 17 ARHI_WC, 18 ARHI_BFP]
